# Supplementary material for: Transcriptomic response to Borrelia afzelii infection in the skin of wild bank voles
Source: Microbiol Spectr. 2026 Jan 27;14(3):e02574-25. doi: 10.1128/spectrum.02574-25 (PMC12955458; doi:10.1128/spectrum.02574-25)
Supplement: Supplemental material — Full DESeq2 output. [file spectrum.02574-25-s0002.csv]

	baseMean	log2FoldChange	lfcSE	pvalue	padj
A1bg	3.18278937181138	-0.00740319829807487	0.0914725900130447	0.292735605546257	NA
A2m	0.220840565249638	-0.000421812603031632	0.0913324625109078	0.991811126004927	NA
A2ml1	5571.95916138482	0.0398939214972727	0.104220676629631	0.00165555512634733	0.0894382116854608
A3galt2	7.25790805727388	-0.0182614016999322	0.0924802016319292	0.296615076556038	NA
A4galt	2355.4363086123	0.482070197324262	0.17533950855666	0.000288243764102913	0.0480904548696065
A4gnt	0.463266272266185	-0.00104215555035294	0.0913370979466505	0.0531472760916628	NA
Aaas	843.957466013462	0.193833881303323	0.0859376832562659	0.00319909485960519	0.109848555101589
Aacs	3672.57005805859	0.0704363008681305	0.0944451147423548	0.157305619570833	0.456317092342567
Aadacl3	67.1384687268002	0.0480159870083545	0.107661558046716	0.0233418760021309	0.212258229074686
Aadat	7.04157371913719	-0.00923862134585069	0.0912255590914764	0.370581081862419	NA
Aagab	866.451777936071	-0.0837123552815232	0.0632324539961029	0.0909217580000785	0.363542939623334
Aak1	1406.95408158792	-0.017262706018615	0.0658611401880447	0.708478235373513	0.875211389479465
Aamdc	198.07713154959	-0.0102087458918426	0.0850065606848505	0.75072146583024	0.89255422219564
Aanat	4.93071251064066	0.00359976713756694	0.0904434301518596	0.76619467721915	NA
Aar2	950.367710114588	0.00643230616553785	0.0695732883767704	0.886450456914405	0.953725565909507
Aard	0.72465893844785	0.00421069109928976	0.0913934829424931	0.344457754544005	NA
Aars1	2908.06290709881	0.0758983970803253	0.081101955891306	0.152845437524221	0.449536792063985
Aars2	433.335958853466	0.0664308790995651	0.102338244829542	0.150645729970546	0.44724709869213
Aarsd1	993.573713439648	-0.0135897031762708	0.0814940990828	0.726445199292351	0.881949969652008
Aasdh	83.6242563964832	0.0250761969027878	0.0920268114901342	0.306204921499397	0.611298701622802
Aasdhppt	721.760998966161	-0.0688286056845326	0.0854424995044869	0.188220764687798	0.494124706860539
Aass	20.77755328097	-0.00313392556851047	0.0896886243245261	0.855201104807645	NA
Aatf	838.075232350195	0.0660877624219535	0.0926402030364322	0.179923951014272	0.48513330731539
Aatk	516.848756543331	-0.549606208691572	0.254346297795509	0.00128369924501468	0.0831068181143948
Abat	44.2216222750218	0.0118927126987368	0.0901797031517538	0.539928562824343	0.78248613603236
Abca1	2596.92996717037	-0.446286266223582	0.173920507897889	0.000553909930829792	0.0608714278540532
Abca12	3680.04163112662	0.0312179801792449	0.0949991720041685	0.203433724386741	0.512760527511533
Abca13	5.31749283255025	0.0216600932484201	0.0946325206279449	0.0288581536483856	NA
Abca2	2016.8259599668	-0.0504628163081638	0.0928857248188755	0.244826504828173	0.55560817468859
Abca3	2409.65420166299	0.0292085763054322	0.0599279308267313	0.525135842211818	0.772713001439959
Abca4	29.6383946033748	-0.0128890048063909	0.0895616596668789	0.555849996141748	0.792576556443465
Abca5	864.316596474867	0.00404006181915818	0.0815059563969279	0.910588998201081	0.964462423566698
Abca6	91.1264713216386	-0.0188764278466191	0.0918091902612691	0.308490905916911	0.613124068116645
Abca7	604.095128056247	-0.0183567351666642	0.0781652459248252	0.666357803022069	0.853010188973325
Abca9	910.372742664603	-0.0521757180070206	0.106765649660217	0.0959461001600011	0.372025298108201
Abcb10	624.128851750233	0.0213654959433054	0.0765293666210226	0.617379942586742	0.825980488033423
Abcb11	17.5635442976185	0.0221773662115782	0.0946082661499512	0.0529218136773917	NA
Abcb6	778.570863697704	0.0485058036934384	0.077871647958362	0.315655116878404	0.618441956925923
Abcb7	807.678068698433	0.00656996493700011	0.0692561278963562	0.882493334599719	0.95204650864427
Abcb8	331.102311084189	0.226208082512788	0.190532870249931	0.0124466023389306	0.173018658752248
Abcb9	407.056941783328	-0.027024686875708	0.0837335044034949	0.497119946292483	0.752663138082157
Abcc1	3039.31512182582	0.131731439027658	0.0934929267804187	0.0325801142128224	0.238132832754324
Abcc10	1348.92613593909	0.0072181618366085	0.0788992863082407	0.854182223311273	0.940312425246712
Abcc12	14.4371562980955	-0.0011358803465544	0.090910312007687	0.878761696440397	NA
Abcc3	417.321883440642	-0.11483480579982	0.145550918151754	0.0437447743175323	0.268427350601773
Abcc4	1085.49423866828	0.3428930126771	0.180552639661121	0.00233899478622871	0.0991774781402903
Abcc5	819.145739067658	-0.0558156294744773	0.0941711307815424	0.224398334507193	0.534648990683856
Abcc6	15.4963654308906	-0.0359837679270509	0.0996457877387526	0.0688829634465515	NA
Abcc8	46.3596343122902	0.00176604747725713	0.0889545941214683	0.921309215727316	0.968786813332613
Abcc9	455.198284218946	0.00120736927988857	0.0826458234693801	0.971317722037441	0.989112158374083
Abcd1	275.656393847988	-0.0314902900531429	0.0883615284825411	0.388767440275227	0.679073081657936
Abcd2	169.673331028121	-0.0209324170003395	0.0910115396836043	0.397557471564763	0.685966474458669
Abcd3	2976.93271782977	-0.053890194974607	0.0846453449196394	0.260092405412737	0.569559364210624
Abcd4	1017.19406858818	-0.00021450229536931	0.0701498562192163	0.997807996512548	0.999137568017621
Abce1	3057.77806457494	-0.0542549392173253	0.0787158464480922	0.272995453777513	0.581423345387
Abcf1	3815.79224713244	0.16123124077315	0.0831944593224802	0.00890868619866898	0.150607750471581
Abcf2	2941.3433785332	0.0762587841504887	0.0741504596659387	0.140509492583038	0.435547576883713
Abcf3	1808.5390462036	-0.0305651634363771	0.0669518991930717	0.52050102390313	0.769534537044999
Abcg1	1093.43945008476	-0.037549614635253	0.0857024680199517	0.384372477974029	0.676351817559419
Abcg4	838.946571169665	0.0280316046718889	0.0912739398054098	0.345980857940076	0.646071826628571
Abcg5	5.29913601779116	-0.00919711125118631	0.091636741817963	0.182530257369218	NA
Abcg8	18.0334622819211	0.0134534106751129	0.0918569139295761	0.246567870536593	NA
Abhd1	71.3156512573263	0.039559290828408	0.0979217286074723	0.175252343489396	0.478971469628322
Abhd10	156.490142589426	-0.142290671191292	0.156844253326902	0.0351576171943121	0.246637840288102
Abhd11	815.498428440059	0.0596607104631477	0.0892148717967552	0.211265439360997	0.522194719996493
Abhd12	2088.91093426151	0.0493475648771406	0.0762198385301874	0.317432336731775	0.620124575882452
Abhd12b	177.048904960371	0.00509597530526718	0.088644685444	0.802568040066598	0.91626316056846
Abhd13	1457.37343094224	0.02832854589355	0.0720351561297942	0.541710579718033	0.783798111702078
Abhd14a	345.277054591704	-0.0296251988277797	0.0876062204655513	0.42871455309827	0.706031500315749
Abhd14b	192.048310009535	-0.0458718857749452	0.0957696983356103	0.233112153831753	0.544273144359121
Abhd16a	1620.08301659969	0.0338462570056923	0.0658436843647996	0.477215064151377	0.73827431079616
Abhd16b	7.55336365443895	0.0153906540921981	0.0920999026667674	0.268238646076406	NA
Abhd17b	786.837993798891	0.00191257147113721	0.0786464393567654	0.958813691664317	0.983920729289504
Abhd17c	2713.74452896048	0.33678116367717	0.212793058170765	0.00439754510426321	0.121556902568879
Abhd18	227.322557839744	0.011011112688879	0.0829757378345491	0.758123191318359	0.896362549894017
Abhd2	1002.45896407149	-0.0172973671250756	0.0837998851005084	0.637346494154762	0.83690922243451
Abhd3	111.507830550747	-0.0318440138629681	0.0875677905785314	0.414544852786932	0.697945463668314
Abhd4	2257.09484205202	-0.0870215195273879	0.0962361763360643	0.118881800866079	0.402993346716966
Abhd5	5649.08373802276	0.015843740472895	0.0665026342323871	0.726571637084313	0.881949969652008
Abhd6	940.823408092795	0.00639398478824794	0.0735245480447521	0.882211714668389	0.951886276428802
Abhd8	1578.61502547799	-0.113804875102161	0.119004475341452	0.0635514574546091	0.314546729214785
Abi1	2871.75130387294	0.0181215505754135	0.0644911300995669	0.695913185415278	0.868161713254852
Abi2	151.202648466044	-0.0294782374606964	0.0938504181525325	0.256263336686038	0.566114404317697
Abi3	260.649077825226	0.0220546244133743	0.082952917191435	0.579932550502322	0.807726894097878
Abitram	196.28626984272	0.0176321484424013	0.0879384588298964	0.544215474471059	0.785796402008041
Abl1	4081.34925579498	-0.130763097915913	0.125883664954149	0.0443954366315241	0.269326685511574
Abl2	1218.45166393418	0.037069124979264	0.07142755054558	0.436269396899349	0.709942827445766
Ablim1	8773.29522461533	0.02976334406286	0.0816957357633121	0.482343306524618	0.742433945607246
Ablim2	234.936104881269	-0.0536698205799212	0.108923282894049	0.091767972598773	0.364523487934698
Ablim3	878.729593409221	-0.364287012294479	0.483335273578304	0.00819219331100525	0.147397651724049
Abo	197.807931700914	0.0111959364752908	0.0883475453006943	0.655419867787127	0.846440751850702
Abra	55.4816448549066	0.00366112786647422	0.091320251054443	0.343839695844309	0.644007203006023
Abracl	804.036964024242	0.213537744299682	0.129894816307792	0.0080527526493576	0.146547803939454
Abraxas1	563.915205164511	-0.0813918350006609	0.0970370188621418	0.127378226281633	0.418221394375843
Abraxas2	749.402491616244	-0.0932927356820437	0.0827601821122329	0.090417537859747	0.362786104220427
Abt1	1203.51119457787	0.035301654069213	0.0559168080941327	0.431632397319824	0.707710890791238
Abtb1	834.183812793935	-0.0402277812801311	0.0735470374583941	0.407453152558805	0.692658580027142
Abtb2	1259.01976629435	-0.00468894656303157	0.0810219872377212	0.901361766117523	0.960031577608133
Abtb3	1329.07078763951	0.125708397491872	0.188590923586408	0.0335768484230056	0.241712752814631
Acaa2	2630.80578240051	0.0600300672953934	0.102951450461154	0.169677764070447	0.473020997322877
Acaca	1988.38385583741	0.0597637798987919	0.0813299111520472	0.225495090028846	0.535172020536356
Acacb	1581.30118995788	0.0636714820104508	0.11174672479145	0.098157487558909	0.375032654761431
Acad10	351.929697680463	0.0184099968515576	0.0766334937995972	0.66990995609289	0.855022861152041
Acad11	594.853258401661	0.0614900159159735	0.0965267588362054	0.18150276353761	0.486410213003949
Acad8	758.456689402608	0.0415397400631546	0.0802294410562781	0.373491160817596	0.668136263673699
Acad9	2110.57492345227	0.0665510640687077	0.0767868960986849	0.194387891115202	0.502080966867433
Acadl	1142.80569042863	0.0284128322309322	0.0914310496665223	0.351351127830329	0.651055574759746
Acadm	1418.40103474994	0.0055653251475479	0.0740722921024637	0.897597117271643	0.958648098162087
Acads	988.069477749849	0.00834199723557033	0.0771895570771634	0.840990931346312	0.93400601139123
Acadsb	902.215015601075	0.0154973235305465	0.0765842147430121	0.710266194975195	0.876367747254494
Acadvl	3714.24592363796	0.0589468078878465	0.0787380125383171	0.239536318501567	0.551033296753964
Acan	1169.51273303196	-0.00668340922092776	0.0888139582960523	0.756875130706782	0.89547198510776
Acap1	677.0651418995	0.0375765394070067	0.0914173264878182	0.30645166761104	0.611449944693585
Acap2	2311.25715771834	-0.0864596055429899	0.0950311665895002	0.116149203165464	0.399368041597388
Acap3	1430.4665538309	-0.0243382302495463	0.0759047316535593	0.582857772429643	0.808965415955134
Acat1	3034.74223531719	0.00948880471718959	0.0596329051691838	0.832955370946723	0.931336951928549
Acbd3	1307.58168690654	-0.0235042467121216	0.0658229958763062	0.613814484388819	0.824818762418176
Acbd4	662.040720446859	-0.00590485114067187	0.0817095477295831	0.875428994905092	0.949078091793424
Acbd6	1693.95799170136	0.00506340289503386	0.0664433650458793	0.910924138843831	0.964608199587127
Acbd7	0.936811623170623	6.87488629141206e-05	0.091082945211065	0.963849536297353	NA
Accs	269.118100783979	-0.148801650397296	0.127414481653673	0.0294950046343296	0.229707483045546
Acd	680.689535643641	0.0393124928545161	0.0821891532095582	0.387882540070715	0.678687688461347
Ace	2068.48667684599	-0.0572407473231415	0.110835720583965	0.081481488968731	0.348927023666851
Ace2	3208.61224521609	0.0676747673743687	0.128009037889564	0.0111710038219287	0.164731998627699
Acer1	3072.88968935995	0.0533713869216748	0.102631803834	0.147376796954938	0.442982713112165
Acer2	9312.4285011196	-0.00628003716752377	0.0818206842234764	0.869033844201466	0.946927342655241
Acer3	1381.3644773188	-0.136122205983554	0.0798824285132228	0.0204734830125088	0.204545679993519
Ache	522.098974445105	-0.0194683910885501	0.087821685453031	0.516917392062751	0.7665709601708
Acin1	4462.01545674978	-0.0815657930028412	0.0594476714894099	0.0881380054255068	0.359519112169001
Ackr1	818.575155765379	-0.0492094985881166	0.100612378991253	0.180110718524778	0.485241698509253
Ackr2	610.93886108081	0.0325040170838021	0.0939132427371014	0.268628766515721	0.577467068866979
Ackr3	1358.38429295969	-0.0617953089222606	0.11176032358863	0.105010080538211	0.384495868236029
Ackr4	1103.73508004631	0.00866749501346794	0.0842013397977705	0.796397031693237	0.91359877627236
Acly	4687.63257243726	0.0788624183374432	0.113042241863627	0.103465850626054	0.383016440826884
Acmsd	1.05839215575402	0.000160405784531384	0.0912682843850558	0.825869180564825	NA
Aco1	2306.2727336048	-0.0655311391777847	0.084211081145604	0.199467780464492	0.507031914383638
Aco2	4139.00137926364	0.152930745027919	0.121291489679162	0.0268907041277766	0.223370866343621
Acod1	474.500008795813	-0.00438947322655549	0.0905057078819398	0.754327725618796	0.894397741611959
Acot11	188.416796771034	0.0476274400087721	0.103125086671569	0.104507925815045	0.384485949294858
Acot12	1.82138618562074	-0.00333872733484848	0.0912124190649138	0.643059846399484	NA
Acot13	330.656799771166	0.043622867176422	0.0881528485342128	0.319173509240352	0.621742867516546
Acot4	286.046430555223	-0.0864773604388428	0.137036302859911	0.0564575334338742	0.299543233767855
Acot7	1185.08358272838	0.062666927258367	0.0921868321251364	0.20383496549118	0.513083451212766
Acot8	234.889883655203	0.0492186643004249	0.0919704607530104	0.25928045819175	0.568848547371118
Acot9	1090.42699332687	-0.0440337620838078	0.0783685044638149	0.353449111150241	0.652681351534892
Acox1	4850.5024333102	-0.0279738926695025	0.0661539931769656	0.548811742620971	0.788250924566921
Acox2	329.009211281524	0.00485905299941485	0.0816278567278274	0.888453265741685	0.954604873401289
Acox3	1981.77040967004	0.0646014009468556	0.0854826734246246	0.197082197072309	0.504846659549124
Acoxl	12.2128229849361	0.0228809597501309	0.0929271295888287	0.268657172390503	NA
Acp1	1734.13514986072	-0.0764826107991681	0.0590818157597474	0.104431497697273	0.384379134107408
Acp2	598.666343737317	-0.0899259983976225	0.0995996616556147	0.106954539564952	0.386497657544947
Acp3	1300.94201750995	0.041595891135068	0.100228190109592	0.118366881150314	0.402261788542195
Acp4	5.95186634021572	0.00539518115645293	0.0909759578302655	0.550531203802072	NA
Acp5	2857.97519620798	0.086974786109478	0.128322935266306	0.0719603118095761	0.330779113620764
Acp6	1516.46713660233	0.245921702834073	0.174011222780357	0.00956327703938935	0.15537738026156
Acp7	905.855013436896	0.0250267288601373	0.094899915888308	0.104023597718425	0.384117323206929
Acr	6.27930617832698	-0.00013449415600433	0.0904438079003939	0.993252063783174	NA
Acrv1	40.1877087443875	0.0482382088556636	0.108856308336157	0.0140640298583395	0.181154259967307
Acsbg1	3180.13892893482	0.0401335065493761	0.0965969378933383	0.215604571812757	0.527380685951529
Acsf2	2034.82369759976	0.00297592164141859	0.0764361628757548	0.94139218047106	0.976045829083581
Acsf3	158.581819506913	0.0343700854035805	0.0932137071531206	0.286771696623357	0.593142707046774
Acsl1	2995.47950792567	0.0271989749042913	0.0843913954061353	0.486367943974189	0.744985658503037
Acsl3	402.624821477781	0.022940926982956	0.0841886599072849	0.534117143612222	0.778576774722549
Acsl4	1644.56893287824	0.0398914758632613	0.0824167070989772	0.385673878377638	0.677558235852829
Acsl5	2428.68448077334	0.174434650056295	0.146593617518372	0.0178165261682586	0.194649372385207
Acsl6	18.3583416925724	0.00178105016716965	0.0911358374191567	0.733517515570158	NA
Acsm1	0.720362616647017	0.000429410294132164	0.09130509237	0.683912392925053	NA
Acsm3	1117.99609868418	0.0169303654066539	0.0873932783236486	0.57287270731359	0.804158116331068
Acsm4	5.07517183016094	-0.007750421566689	0.0914347387973213	0.32401850538193	NA
Acsm5	37.1075150457384	0.00801911104335636	0.0903753415299393	0.602522941842891	0.820027417708916
Acss1	398.823560189427	-0.000458896964209719	0.0826082546644041	0.992322978433496	0.997473830722055
Acss2	802.550370651518	0.0154547643112567	0.0817428192998122	0.683884094121337	0.861798791499569
Acss3	205.037256404965	-0.388579000263917	0.372585592933022	0.00571509911377056	0.129590920679088
Acta1	4741.38026341782	0.00451302425378953	0.0912966352466928	0.344354126944702	0.644582910965169
Acta2	2747.13999334246	-0.0293166653365663	0.0893556916212275	0.400453996949624	0.687936787109669
Actb	52000.3376529177	0.236814436540781	0.159874125750498	0.00709803167868466	0.140235145209814
Actbl2	1.84549088082307	-0.000245598691894396	0.0911655611634722	0.97594400750459	NA
Actc1	310.362328315874	0.00732445745246334	0.0915505938822751	0.152371327422232	0.448737794409637
Actg1	30103.3322565277	0.074298921129359	0.097780419443507	0.141935817435121	0.437146523903168
Actg2	179.454412533659	-0.0116051695025631	0.089771448524896	0.580546457962391	0.807952571968674
Actl10	2.85815820704937	0.00809824766454136	0.09128839537503	0.406584897967507	NA
Actl6a	1373.11447968344	0.167652519255605	0.0778721048165858	0.0048753820793616	0.125427095797101
Actl6b	5.36598168529318	0.00563601611615622	0.0905538725040533	0.664605758737098	NA
Actl7a	0.470468035590671	-0.00204362758083453	0.0913381037549935	0.517241705581708	NA
Actl7b	0.721240531906701	-0.00376035948973853	0.0913453463645737	0.336867665307595	NA
Actl9	1.36639158670832	-0.000513509693765149	0.0912909721922457	0.727864091047464	NA
Actn1	3416.28457391107	0.0406251579288456	0.0789340245019546	0.382516170983088	0.675411839247265
Actn2	922.061964036666	0.00616438395587833	0.0914277754909038	0.216100043996984	0.527438568995716
Actn3	14.5228307646629	-0.00786020109648423	0.0911496137005738	0.502066631336534	NA
Actn4	15965.1735936987	0.0444134867195182	0.0690082759982898	0.354714631050603	0.653424093051877
Actr10	1481.92006469139	-0.0378137519478591	0.0569155768527751	0.397065686258319	0.685531391217742
Actr1a	5427.67943453501	0.00130992894251163	0.0561336535312292	0.975522478852119	0.990927146128191
Actr1b	2446.52032465328	-0.026921239507387	0.0708214833398397	0.566337219820295	0.800449928168077
Actr2	5472.33512410048	0.0197366730439948	0.06647492827278	0.664352964565196	0.852125610217052
Actr3	7737.24738303413	0.0890342539211674	0.0936449205909813	0.105799121156372	0.385137419741073
Actr3b	15.2742166240386	0.00825563155136689	0.0895723494277832	0.664570408498405	NA
Actr5	469.471440235284	-0.113004273833852	0.0912275275909469	0.0565021061978758	0.299668567687955
Actr6	213.784325320241	0.0264955751861748	0.083801968952458	0.491475986136037	0.74900819119528
Actr8	1214.68584287091	-0.184689612248086	0.0851235958257766	0.00446203032733568	0.121556902568879
Actrt3	25.3022737590495	0.0150698317618156	0.0897397183804065	0.509239741193726	0.761243567969226
Acvr1	735.384312419018	-0.0492953741357796	0.0656017907719352	0.309670085668293	0.613847132122957
Acvr1b	2050.79504861662	-0.0212754758920096	0.067966800850106	0.650097321352221	0.843616891392466
Acvr1c	23.5665470575018	0.0150059025267468	0.0921600056549424	0.255750584019051	NA
Acvr2a	903.261272493671	0.00196283427283185	0.0708262525374169	0.963012755065944	0.985469613584767
Acvr2b	428.108184769027	0.0255415828006546	0.0836169838751424	0.523308479471549	0.771322676015742
Acvrl1	661.759501474511	-0.0766086132296062	0.11497868122285	0.101698297355341	0.380331674420573
Acy1	466.982182893578	0.128026706945036	0.155762564453508	0.0396068830586061	0.258069277181541
Acy3	101.131113452695	-0.0146320776257921	0.0873794610233396	0.620559525148226	0.827721321122736
Acyp1	128.611879856321	0.0441828953361333	0.0968041929038725	0.219238428785499	0.529816942954517
Acyp2	45.7356664111872	0.00269262542801048	0.0888691320020596	0.889211395247056	0.95463613869211
Ada	490.44391839011	-0.00440896587731508	0.0819791473765406	0.905481577254344	0.96215425691513
Adad1	1.61256483715834	-0.00615596431703444	0.0912895658458705	0.400248542115518	NA
Adad2	0.791551425239777	-0.00442754826842657	0.091389625905758	0.344038481150062	NA
Adal	367.656842625954	0.0750978266552261	0.096276238630493	0.147132148797808	0.442982713112165
Adam10	2556.40793439541	0.171169319946097	0.115207434035046	0.0157965866527746	0.187576874753113
Adam11	10.0670210081919	0.0166349081555383	0.0918736529852941	0.322285977628185	NA
Adam12	712.08444279541	0.0388024656093694	0.0963696634857579	0.22266795073427	0.533865633138283
Adam15	2217.8217576631	0.00913670447541236	0.0713561416058617	0.837711760076443	0.932355198889935
Adam17	2474.10547191074	0.0418752607572255	0.0750000776005837	0.375207547405411	0.669198099512094
Adam19	285.332021667474	-0.0514805171751616	0.102754451428342	0.135272206919554	0.429889724011842
Adam2	4.99696775159697	-0.00389166472912919	0.0912882279661871	0.371857560519493	NA
Adam22	399.619787722749	-0.297427734565794	0.404291812597023	0.00844675200106815	0.149004116348237
Adam23	102.427006318583	-0.0379364063909211	0.0995105313224716	0.121715407918102	0.408881445481571
Adam28	6.59740211294151	0.0162416870603077	0.0926178743532105	0.175550621872915	NA
Adam30	1.92158749847213	-0.00180293871874494	0.0909494148480046	0.830231929459941	NA
Adam33	227.456001648114	-0.0527155523136463	0.107406688465603	0.0878443838779665	0.359299438535686
Adam8	1697.34898810325	-0.0239336295516981	0.0831356354577004	0.558405372287127	0.795164802906427
Adam9	1737.13127918632	0.0076460209334221	0.0631013180301544	0.86467830994836	0.944293674263348
Adamdec1	4.19776194156123	4.72521173040822	1.75903547173085	0.00011110273882721	NA
Adamts1	2332.26447896019	-0.0685682085609958	0.106868297292395	0.131707220994268	0.425172667366737
Adamts10	1739.1667313563	-0.0524393723142331	0.102980644891425	0.15438114076977	0.45184585602738
Adamts12	494.606554777695	-0.0160751652088246	0.0856247048964558	0.632604980244413	0.834761185185164
Adamts13	2.32787786765357	-0.000299030773526825	0.0909786257801264	0.969416194595047	NA
Adamts14	570.246660636872	-0.00786223317615645	0.0874189006112895	0.755298125800091	0.894819540380301
Adamts15	1156.67468138209	-0.0233986383727821	0.0905067937232429	0.434872897721768	0.709304668741388
Adamts16	13.7041234862739	-0.00952729078591052	0.0904231635177809	0.56826037085835	NA
Adamts17	78.0135353380379	-0.044067761403311	0.102794924154946	0.0807968643710946	0.347616650939116
Adamts18	27.2750751464353	0.0209720310521269	0.0927092372535211	0.222244941731811	0.533536205052752
Adamts19	16.7646371894394	-0.020853854882847	0.0925992165148027	0.268814078249617	NA
Adamts2	4597.34519966669	-0.0545508344616122	0.104246617292127	0.146538973091862	0.442321861589745
Adamts20	77.7989243718265	-0.0437043638597283	0.102880355967163	0.0941164191385628	0.368429463425835
Adamts3	198.648598487597	-0.0225024984508251	0.0899257054262344	0.409367020145439	0.694448037969681
Adamts4	302.825530633138	0.0366136446568167	0.0952778917721066	0.260733778366836	0.570202475928646
Adamts5	993.326024336251	-0.0244875242114086	0.0898341173940208	0.413000420369946	0.696920770218701
Adamts6	152.595044473473	-0.0112701102509406	0.0830866028469379	0.75175242156822	0.893039603290315
Adamts7	966.706975636703	-0.0827265466853601	0.126541755472612	0.0773842171591477	0.341108147315119
Adamts8	154.574376044091	-0.013214192694425	0.0878880014166746	0.621873760171898	0.828315696573129
Adamts9	436.3092417709	-0.00312679082451209	0.0810724642421059	0.936952833318626	0.974703514748337
Adamtsl1	404.091411019391	-0.468284428002343	0.30690196539286	0.00358183549790338	0.112519350652115
Adamtsl2	51.3129856475804	-0.00651806717092327	0.0879550585928053	0.791769064682719	0.911558589297533
Adamtsl3	223.808773987065	-0.0690843008032422	0.130275558656164	0.00633731362803736	0.13490310943988
Adamtsl4	1969.23097158462	-0.454164325515394	0.384075686533856	0.00453994637863529	0.121556902568879
Adamtsl5	483.922106465914	-0.138939546496385	0.167471658809678	0.0362983795277299	0.250584952106491
Adap1	178.864185582121	0.042151398291118	0.0985046414482559	0.193391118773924	0.500245987845756
Adar	2740.83549780769	-0.211103019717674	0.12650760098684	0.00958073611512135	0.15537738026156
Adarb1	2071.03820026068	0.178804661910244	0.14552249449798	0.0189916834503203	0.198595421770785
Adarb2	0.332927898580102	0.00152708694416585	0.0913424531201091	0.0926780612663449	NA
Adat1	44.0566951649845	0.0288375769264123	0.0945537889249863	0.176655539744086	0.480861853162406
Adat2	443.378389155208	-0.0497470369734012	0.0723636085970341	0.31299815426061	0.616089940628013
Adat3	253.008019531227	0.0726249311387502	0.114615688219781	0.104900372863705	0.384495868236029
Adck1	105.330635485306	0.0718189392901381	0.112686053204113	0.11750148565436	0.401418975591106
Adck5	1137.89470800503	0.0739821649611292	0.0998359407723868	0.140890261108019	0.435805073698266
Adcy1	350.880129546584	-0.0658044652572437	0.122969429856634	0.0328644078305735	0.238868134963681
Adcy10	5.81521907657451	-0.00595901009192575	0.0907590022283532	0.642104392895627	NA
Adcy2	235.734934707411	-0.0974047984012047	0.152387589739988	0.0413526981111551	0.261498228904493
Adcy3	362.634719481592	-0.0605131231941946	0.107832243665499	0.110767983618668	0.391557265502046
Adcy4	379.001430217223	-0.00112911131892501	0.0810655483962614	0.977565592961981	0.991638766167519
Adcy5	144.85731712449	-0.0728016752102769	0.126104870188272	0.0563472060631277	0.299197243862426
Adcy6	1515.69769492409	-0.105324276432287	0.149120899467571	0.0522626273063471	0.289520651708372
Adcy7	700.280023523296	-0.0584098579533855	0.100123517111585	0.16916889755261	0.472338846494737
Adcy8	35.7872850349524	-0.0404150772151879	0.102473145692201	0.038103549610473	0.254028205583316
Adcy9	1244.97450041854	-0.102551742081799	0.117454553164923	0.0767122640385002	0.339743438361451
Adcyap1	0.306738713113548	-0.000278082943282819	0.0912767087351645	0.858357032975503	NA
Adcyap1r1	208.784823543074	-0.110285062618286	0.194166780149504	0.013622347951637	0.179326049086197
Add1	5393.37917297714	0.0318751322795471	0.0578077955170301	0.476616061246841	0.737920579014994
Add2	3.42345882717503	0.00723507664487656	0.0911304303295602	0.46653185135558	NA
Add3	1583.14507156127	-0.296286607907707	0.205894182920851	0.00584043794486029	0.130330147212608
Adgb	103.298889078145	-0.0639344461125302	0.123164455464117	0.00775753736482098	0.144183304569368
Adgra1	0.30189246099523	-0.00100201483044668	0.0913410118658124	0.724576918111041	NA
Adgra2	3037.67894204948	-0.118028489361683	0.201786692100682	0.0206974954783313	0.204975073244774
Adgra3	1630.3943954355	-0.0618090731486441	0.109662191173606	0.111481636835177	0.39275198228467
Adgrb1	151.609192296772	-0.00296089837719826	0.0866982739536835	0.917627131644521	0.967663357372096
Adgrb2	183.845605017939	-0.0171843686024478	0.0897742801853969	0.50146403128204	0.755842097308567
Adgrb3	12.1029212270853	-0.0137464038224546	0.0911815713843234	0.414731833104543	NA
Adgrd1	619.592742726632	-0.0275254408350868	0.0922451628089495	0.330905116063078	0.631944830462785
Adgre1	542.35830791124	0.0375433497438373	0.101803658408766	0.0113216643003542	0.165588022650579
Adgre5	2423.53097521478	-0.125205233822605	0.137058267891603	0.0470023707729185	0.276577751637342
Adgrf1	347.193050183569	-0.00328730134703957	0.0860194078638543	0.91179981497992	0.964673413718401
Adgrf2	314.757921443075	0.0207888741691996	0.0918808160716678	0.312069260995431	0.615532088979405
Adgrf3	8.82042823100329	0.0172521993252903	0.0925887682237642	0.221906730397975	NA
Adgrf4	1604.56355409007	0.045387171016769	0.102632975424601	0.0969683931215724	0.373562050959055
Adgrf5	1281.96301859672	-0.0817429859026815	0.131950590565147	0.0658643428961364	0.31947221457658
Adgrg1	4536.14793404704	0.0124930808711158	0.0678416895405392	0.784281236635785	0.909172823507141
Adgrg2	75.0661487689811	-0.0193731863702886	0.0898228438128688	0.451676109571183	0.719943734266348
Adgrg3	325.485350886105	-0.00175388881341172	0.087719074803839	0.946559203542182	0.978998986265798
Adgrg4	1.83196466995645	-0.00998354437933534	0.09198091037377	0.0613807378701852	NA
Adgrg5	93.8027139820389	0.00158462798431831	0.0895114799718204	0.913197161335189	0.965280171630357
Adgrg6	76.8015009933453	0.01194038467881	0.0888088620685953	0.626198093218572	0.830441083385727
Adgrg7	1.43161007860384	0.00213882953499081	0.0912465887650362	0.640982559026662	NA
Adgrl1	720.938308394649	-0.023301086655349	0.0856603519301313	0.524795477183993	0.772425853766387
Adgrl2	2049.37791392824	0.0459462560866024	0.0864920675669662	0.310239970959014	0.614168413131094
Adgrl3	523.24318526796	-0.331213950189266	0.239743072276775	0.00608576431697673	0.133938968847843
Adgrl4	796.064640682138	-0.0868791173420767	0.134212155379021	0.0691872287940453	0.325590503853545
Adgrv1	58.9817148419364	0.0030958995325722	0.0861969170813748	0.910053692460431	0.964181024883639
Adh7	2006.93352934167	-0.0338155991817546	0.0969217782834575	0.152659410918443	0.449216254634317
Adhfe1	37.6853481607133	-0.0322951902088192	0.0965699694538977	0.152118325062647	0.448444717485856
Adi1	1077.64473524144	-0.240085629674128	0.133981093799445	0.0045380468774176	0.121556902568879
Adig	106.230440096339	-0.0168288576488921	0.0907545311213216	0.434227712006211	0.709042926147975
Adipoq	2088.627014521	-0.0213344568636095	0.0932532293523279	0.238849765298976	0.550694236434003
Adipor1	7308.32919003769	0.0315650968648795	0.0724043828079606	0.503102546161731	0.756956693464411
Adipor2	3681.23752176916	-0.0612197883872429	0.0703682226571637	0.219471736988074	0.530179744204855
Adk	1601.69383232868	0.0268204084518938	0.0722352465801966	0.554545490202329	0.791559594037932
Adm	654.670515381895	0.00883214587586417	0.0871766693170322	0.751774821208869	0.893039603290315
Adm2	52.0281981579372	0.0762346558117471	0.142457855356527	0.00483147441815646	0.124746227576372
Adnp2	852.790407455044	-0.0293854490711321	0.070158651839965	0.530756483587569	0.777005469954488
Ado	2180.42146380907	0.00521225990665061	0.0547935791962763	0.904279579729723	0.961519779799971
Adora1	105.524504994644	-0.0279830355886604	0.0947658842196683	0.191891126517772	0.498875077010216
Adora2a	73.6497320144986	0.0175180292488712	0.0865878590728207	0.60096143249798	0.819318547470824
Adora2b	431.617381232408	0.0703889805523638	0.104213519961739	0.153098417110248	0.449611794022217
Adora3	82.2609965431312	-0.0215503915797071	0.0914144771129752	0.370718576783958	0.666908112534506
Adpgk	748.302565972278	0.0245279737678283	0.0720351253531983	0.588268035345697	0.81203735729424
Adprh	294.355197689587	-0.0329588470722248	0.0851153180419711	0.424509341458003	0.703694706248149
Adprhl1	18.7433470886692	0.0090510596328671	0.0913642418296736	0.345477181744305	NA
Adprm	45.8517590075671	0.0261630815471939	0.0892353847106611	0.418377799214517	0.699744918272723
Adprs	1425.83846143332	-0.076579811835948	0.0859072097840369	0.150424428409004	0.44724709869213
Adra1a	13.1636766581103	-0.00184247752027526	0.0906124766283536	0.915812293551293	NA
Adra1b	31.6839465049035	-0.0581256709344308	0.11732901941631	0.017901054068929	0.194649372385207
Adra1d	16.8184207057142	-1.63536135074054	0.523881527975687	1.10456670459868e-05	NA
Adra2a	206.852919079659	0.0543631320249732	0.10496566287194	0.153070176064112	0.449611794022217
Adra2b	17.5224539680122	-0.00663976402104799	0.0888188497798591	0.772835141019416	NA
Adra2c	25.6117587068929	-0.0143693144390504	0.0920310395927449	0.236630533826697	0.547962304655509
Adrb2	382.419276041581	0.0207645967631763	0.0843174232711799	0.610915886008226	0.8233382180982
Adrb3	4.9561457956399	0.000455190849852597	0.0906292578876845	0.967269240178552	NA
Adrm1	4676.71015204121	0.0393470468481641	0.0718271950092828	0.414901185853837	0.69820547793568
Adsl	662.508246723793	0.0677977978059362	0.113083849799954	0.0969082451311103	0.373481255642751
Adss1	341.366276475898	-0.00957798373770122	0.0883232273294775	0.705456971249817	0.873364766899548
Adss2	897.777032782408	0.0863871307472539	0.0845724731114242	0.11505176378465	0.39828180764173
Aebp1	10051.5828985554	-0.0719932397773051	0.114154332962475	0.106914878435717	0.386497657544947
Aebp2	1398.85837574519	0.0627535269135217	0.0973494695540837	0.191437269068885	0.498419857437446
Aen	2047.01926884014	0.108553775352244	0.153414755308016	0.0465785845020118	0.275769897647673
Afap1	1090.49112079992	-0.047353105753851	0.0793467208877093	0.324115976237978	0.625511829256937
Afap1l1	581.965911214081	-0.0785454444632929	0.120311602962782	0.0909131369959695	0.363542939623334
Afap1l2	606.814937972723	-0.249802906295717	0.198031258835989	0.00823785688187812	0.147609581422966
Afdn	5701.28196350523	-0.23501628464792	0.110808089734236	0.00313270309365902	0.109237758240866
Aff1	2773.7799563736	-0.1165552023819	0.106497466932322	0.0620715466172577	0.312851093309815
Aff2	24.117658722359	0.0129098837804194	0.0898719143298111	0.547472968000277	0.7876735359989
Aff3	356.379060550697	-0.0735185864626072	0.124647334226844	0.0532635829582722	0.291908923614991
Aff4	2926.02463757644	-0.0569198439412543	0.0759283928102209	0.255947447840244	0.565853523014968
Afg1l	93.4588551938949	0.0664545322203243	0.116719579493242	0.0625265669497838	0.313733956829692
Afg3l2	2020.00300555831	0.0607726152298769	0.0718070241401319	0.225163093971962	0.535010015412617
Afmid	107.332470026644	0.137118026534491	0.246090454327352	0.0163258714009417	0.189395997176862
Aftph	1460.75815708061	0.00398829541185889	0.0635463092361423	0.929168948743443	0.971634979186052
Aga	607.532737819699	-0.230998084511477	0.13808517174875	0.00608079391337855	0.133938968847843
Agap1	1980.16938349149	-0.0322211608269482	0.0712115895336779	0.493679983091077	0.749838716350746
Agap2	446.99775041645	0.0562230448833966	0.100263320439158	0.17425674999606	0.478339120639278
Agap3	3446.68281829064	-0.16171958766961	0.114444918972354	0.0220118814588251	0.208039415114479
Agbl1	4.13112895053511	0.00142935647167271	0.0911831460692171	0.762407807260268	NA
Agbl2	31.0202379577559	-0.028000176255948	0.0942623997803371	0.232033671145151	0.542832314266487
Agbl4	16.8189031071092	0.00440641909266118	0.089230613807893	0.822083790512671	NA
Agbl5	205.82612494797	-0.00282891024896356	0.0774633399504183	0.944970493679514	0.978064974065974
Ager	48.7765510858833	-0.00920579181180097	0.0873795205347982	0.733255082943469	0.885327990750686
Agfg1	1461.52228692262	0.100796072646805	0.102635132645255	0.0863998905081004	0.356837137473387
Agfg2	526.725181981137	-0.0651521786802189	0.0996279435957247	0.167486821204694	0.469843398806029
Aggf1	1160.22500475955	-0.0011250063632261	0.0586192545875268	0.980983809860653	0.992612408290133
Agl	179.144328553949	-0.0220580619971737	0.0868535283850694	0.50864014554609	0.760830282098529
Agmat	14.9912491358266	-0.0132190559021716	0.0912969467159391	0.411451477274705	NA
Agmo	11.8786385693488	-0.046027681105948	0.107356417241133	0.0149675715668525	NA
Ago1	3429.58527464309	-0.0326115216480533	0.0755594140260048	0.476184824364342	0.737883403075967
Ago2	487.840222671029	0.0633646174161463	0.106388798269012	0.140001739913095	0.435439201504002
Ago3	72.6326124500719	0.0223336915423594	0.0827084064513851	0.572440723585888	0.80414064438709
Ago4	1259.60504415522	-0.000159629088021925	0.0798720555094629	0.999081254390192	0.999344601744052
Agpat1	1896.62851524057	0.0533162211799217	0.0940384173985573	0.227103865343786	0.536864833904959
Agpat2	987.117675692795	0.024821258418769	0.0756448158668713	0.580165488035406	0.807893997357715
Agpat3	4325.59466485297	0.00932113850497063	0.0759400566008834	0.825506750775282	0.927601833185644
Agpat4	1475.51181994197	-0.0032127491071398	0.0852521316431071	0.919249321218904	0.968215704274942
Agpat5	1079.87857168099	-0.106912549541483	0.105241058868582	0.074256234852803	0.334223153975612
Agps	453.540786524586	-0.0324240636645351	0.0772268059365849	0.469450293949216	0.733480830655334
Agr2	6.91268084976724	0.00686907005170064	0.0911007708866394	0.498690940127068	NA
Agrn	3769.26030246862	-0.13706756017136	0.128388606470934	0.0390800741012386	0.256858333222437
Agt	2062.74715043147	-0.0489442903608546	0.103016576664052	0.145803561874352	0.441829162522192
Agtpbp1	1020.82159754823	0.0349719819307561	0.0763847880147303	0.448105949466615	0.717361863068105
Agtr2	20.603427743944	-0.0025987937447197	0.0897838619847358	0.875003935464289	NA
Agxt	15.7751501133929	0.036258111888168	0.100493544004146	0.0353083801304443	NA
Agxt2	3.4974148408575	-0.00466744988924734	0.0911940649786935	0.497661317581957	NA
Ahctf1	1737.16846013268	-0.0139162109703777	0.0717214589982178	0.76102885362678	0.897424296972586
Ahcy	2025.69752792313	0.153984557588289	0.138519248627577	0.0284057388751304	0.228463495989726
Ahcyl1	3309.30032734998	-0.00828218599970753	0.0558774029230277	0.851927564979395	0.939260974985762
Ahdc1	1182.28596562796	-0.258874608851482	0.211844846791514	0.00980787600948721	0.15721909269087
Ahi1	451.907780581073	-0.0843182745262991	0.131416930680802	0.0553224438900492	0.297109945015206
Ahnak	41938.7846128984	-0.0841768667113461	0.080978386543305	0.115153221982818	0.398418723390409
Ahr	2017.13916413564	-0.14797410534111	0.10193007260158	0.0247304523792317	0.217928674414949
Ahrr	152.084799117518	-0.058044716283101	0.106263938212471	0.122554566191086	0.410639614616374
Ahsa1	2030.8872585686	0.0581638989136233	0.0756692963063503	0.247066623552966	0.557595611123639
Ahsg	190.859624761487	-0.0211928478101042	0.0939086957759737	0.11259992702396	0.394426533850403
Aicda	0.965255971243505	0.000562534492385074	0.0913224934025434	0.613281258537952	NA
Aida	1616.28876518479	-0.0431688865969354	0.074091617554809	0.368338683621424	0.665181327351102
Aif1	545.784581546787	0.0137509005782094	0.0903515105434993	0.482141461157989	0.742203127464902
Aif1l	1096.78810646264	0.0172845179085973	0.090554586682684	0.42759453194955	0.705131679156832
Aifm1	719.447437948971	0.267672419076522	0.178583712708524	0.0066705132355058	0.135918833790135
Aifm2	593.257406105191	0.0331639042129834	0.0869430703820263	0.386834978295612	0.67823980150052
Aifm3	32.1768169631894	-0.0117074645823007	0.088683441971649	0.634611764532178	0.835849097485232
Aig1	297.350788286667	0.0213704387330836	0.0865222857216283	0.528098219541959	0.774760711008019
Aim2	80.1495288097667	-0.0197025079411536	0.0926077994436268	0.281025640054155	0.586830767202136
Aimp1	1612.55794886905	0.0120903866237002	0.0655777901649071	0.790930156317833	0.911335843288002
Aimp2	942.671767945124	0.173766201927061	0.141344686874758	0.0204593515034085	0.204545679993519
Aipl1	4.33673153907649	0.00118808056143541	0.091054949512251	0.824041397980005	NA
Aire	2.98494628019023	-0.00170867596508404	0.0907894094703962	0.867293662935836	NA
Ajap1	29.7568101622912	0.0236070865037371	0.0925941072701395	0.296943163825267	0.602906318716341
Ajm1	119.420765668467	0.0376958176653183	0.0908670123799344	0.331331670727978	0.632506101440411
Ajuba	4281.72571364692	-0.0720298824200747	0.0927378445534208	0.170260092130353	0.473813299189216
Ak1	1057.46594274824	0.269067780476166	0.252159114058787	0.0114735413371484	0.166616787092965
Ak2	4179.47450526924	0.289164273750004	0.140505695985378	0.00231656519624408	0.0991774781402903
Ak3	2890.28322666506	0.042226046405739	0.0805790861463856	0.362952490619221	0.660014292628698
Ak4	247.035730485123	0.0344194772666741	0.0969743857238898	0.157188227698844	0.456217789839777
Ak5	10.1999946766666	-0.00862822217337145	0.0900534475146534	0.630509835941151	NA
Ak6	834.008954834608	0.0151506183130569	0.0723319141505382	0.732886906072429	0.885155303250055
Ak7	10.8201178378244	-0.0172208126231447	0.0918889402460998	0.355820175348518	NA
Ak8	9.90814275921923	0.00786605366881497	0.0898292744480197	0.686782422738558	NA
Ak9	2.39848128701631	0.00244651362698729	0.090815501499696	0.802270242718067	NA
Akain1	0.563250536770862	0.00316048747648025	0.0913973358541199	0.343713463429764	NA
Akap1	764.445634940301	0.00557742679308358	0.0816005948067292	0.874838774232342	0.948919303548475
Akap10	491.743755038605	-0.0518038714480558	0.0836809925159037	0.289613792317994	0.595206276625945
Akap11	1037.13348270291	-0.0280364466807323	0.0742513227628332	0.537030150275012	0.780261987763714
Akap12	664.135994150045	-0.0332324520181234	0.0956839577204625	0.217135789903549	0.528395770462805
Akap13	4683.07458126141	-0.0486726259644786	0.0758000305537225	0.324169406479424	0.625511829256937
Akap14	15.3233599412367	0.0334672471768897	0.0977669994676348	0.0904837863640174	NA
Akap17a	1949.62269911961	-0.0312565858247248	0.0728961690796535	0.508437119683929	0.760830282098529
Akap3	187.616629501309	-0.0516793258134035	0.0912652840658216	0.264694278943702	0.574360886834149
Akap4	0.348490483109528	-0.00152042482175578	0.0913377618881648	0.823706017968303	NA
Akap5	15.5846062198242	-0.0146480991330456	0.0903335450725233	0.48656368280197	NA
Akap6	95.7937301718211	-0.00127111710818825	0.0881764822135984	0.961077340208813	0.98504229538169
Akap7	466.039742602497	-0.0314593899604999	0.0851044055317132	0.424267093503689	0.703456184708099
Akap8	2328.07369929614	-0.0392916247752203	0.0607329708772112	0.40070475829509	0.687994341934097
Akap8l	1084.11260512221	-0.272001366932285	0.217343147009918	0.0104808795952444	0.160394397123257
Akap9	1101.49531514072	-0.00034290341684125	0.0666873814172655	0.995410625796023	0.998311639811075
Akip1	505.838921353916	-0.0837101188234898	0.111373169759895	0.110031542899691	0.390867403414117
Akirin1	1277.87640052727	-0.00455357364943879	0.0681060903313932	0.921766130393705	0.969196025371329
Akirin2	1226.74895186805	-0.0447107582769117	0.0622544829762775	0.344709118272569	0.644697223530486
Akna	784.655472269773	0.0243531246482354	0.0861204056242472	0.492693285441561	0.749493220775932
Aknad1	25.847195256547	0.00777016533108641	0.0876343620262531	0.753588331647301	0.894129802498591
Akr1a1	12294.4453212367	0.0583679079330527	0.0758670470420504	0.243286630488998	0.554047438706356
Akt1	7949.07525857883	0.00156397813215312	0.0537773092678983	0.970337688129113	0.988718211683109
Akt1s1	989.620026762065	0.0512409247527692	0.0789663704192859	0.297361461516245	0.603043905039147
Akt3	635.14915509537	-0.118718033618601	0.18077811458124	0.0333420475046406	0.240790482428512
Alad	826.993779106977	0.058498973734395	0.0888013962857925	0.228283181527516	0.538660941697391
Alas1	1560.11694306534	0.0523709402448024	0.0989281920842748	0.203707317571158	0.512936118986006
Alas2	617.324710619442	0.00981278673043483	0.0904111403641442	0.547320811384375	0.7876735359989
Alb	1.54956993765602	0.017211491855855	0.0935557586111392	0.022110123999458	NA
Alcam	208.94773624967	-0.0198920257152643	0.0879087852126456	0.508778538853109	0.760907168687763
Aldh16a1	1686.53352907456	0.17057733785109	0.113426086431219	0.0162897131955305	0.189283556091688
Aldh18a1	911.918244101496	0.0623172366397499	0.0772631579150747	0.217663985550036	0.528871352014221
Aldh1a2	84.0267841033696	0.00799478112955719	0.0901547716944618	0.604789832067941	0.820825846573348
Aldh1a3	556.005621193306	0.0194862118714056	0.0893813114663129	0.448888714780639	0.71768700360928
Aldh1b1	96.4344199885598	0.0631624174020658	0.111224358209845	0.0911770568338327	0.36386406898991
Aldh1l1	30.4525353130594	-0.0220951867703368	0.0928370875062928	0.271571092007242	0.580130361420489
Aldh1l2	93.3699974467126	0.00620759092278712	0.0859137090421279	0.833727790450043	0.931423314310744
Aldh2	7092.06432252878	-0.11601521043751	0.160844425924353	0.0432439506482937	0.267356201008259
Aldh3a1	18897.9944665394	-0.010967485531918	0.0878211948333761	0.68828444121808	0.864525873479401
Aldh3a2	2313.03337588455	-0.0187609390581359	0.0729848979479312	0.677163615334806	0.858316251832356
Aldh3b1	173.278770178843	0.00546204106181397	0.0857398658495785	0.852166831665257	0.93933657771091
Aldh4a1	1172.23757535176	0.103872254706116	0.115593525198172	0.0721181242180299	0.330913591361547
Aldh5a1	196.331060923286	0.0690181647263321	0.115315353743132	0.0914929441910213	0.364341612947764
Aldh6a1	751.606460578995	0.0446234402391808	0.0824591714515037	0.342512534032938	0.642798559490957
Aldh7a1	376.304920157425	-0.0329634071096458	0.0919019002987824	0.316920539052488	0.619859039707882
Aldh8a1	1.3145437015285	0.0167195292732296	0.0933557540908539	0.0251618512437497	NA
Aldh9a1	1403.11433896193	-0.0446767893169731	0.0764177012084901	0.342719750101651	0.643004106171827
Aldoa	26126.3232618509	0.131233782584879	0.155539851626632	0.0442526020695722	0.269128069729235
Aldob	33.143301161031	0.000524619934153316	0.0904691731604011	0.956182162942285	0.983152881634365
Alg1	416.386778015698	-0.00738337331137801	0.0755792447397157	0.862808974876316	0.943837532627013
Alg10	1040.93559402928	-0.0564884310818181	0.0884627151722326	0.239151313921163	0.550895207879197
Alg11	358.688323082369	-0.0886980015671649	0.0877762575081681	0.11177778899101	0.393069922547478
Alg12	636.032101059211	-0.0125324409292236	0.0620221646391655	0.786656954570353	0.909779987952628
Alg13	378.768887089401	0.0123205389896799	0.0713508469054106	0.777247304593048	0.906017883212367
Alg14	358.550833249159	0.463025965240644	0.202912134758147	0.000949038707230059	0.0783482822910875
Alg2	990.383337597575	0.063671661489855	0.0773758823828332	0.215178992829034	0.52686071780666
Alg3	312.308622287181	0.548085178016687	0.161808172634895	1.94454009529706e-05	0.0199971707027272
Alg5	917.723476246314	-0.0664141117247485	0.0749430767239807	0.193108754031375	0.500245987845756
Alg6	287.523292036046	0.0381292796152421	0.0835533320455554	0.375890311842896	0.669855890909476
Alg8	267.797287966329	0.0683008784038766	0.103986172460335	0.144100646588802	0.439740056097562
Alg9	797.633128500707	0.0533766295039751	0.0782291715104365	0.289257642938903	0.594692397725461
Alk	9.94272635367976	0.00860879527377243	0.090939167106572	0.442495206751622	NA
Alkal2	37.3652989779928	-0.0311954979336186	0.0916921469844073	0.302683255599105	0.608035011092682
Alkbh1	284.893220964174	-0.089391872204636	0.103426908258163	0.107849467867661	0.387867299664278
Alkbh2	75.9701144665579	0.0828416830391447	0.147691727494512	0.0155867229720177	0.186844945946793
Alkbh3	518.83823975116	0.0659168097253562	0.0897687812423206	0.191408884574459	0.498419857437446
Alkbh4	229.010192952725	-0.0676572365265368	0.100241211559921	0.174448053637086	0.478550225735089
Alkbh5	2599.69152120835	-0.00298215659328979	0.0674807954670394	0.949925311302415	0.980487364680799
Alkbh6	360.105472083556	0.088604414475528	0.110402024796046	0.100988111061899	0.380116852269289
Alkbh7	322.39989040556	0.103760390932601	0.121252802965692	0.0682058233225215	0.324340457714544
Alkbh8	409.283428063126	-0.00480163036982757	0.0701391933562973	0.916410600337176	0.967271134179837
Alms1	388.554286930167	0.141207576097091	0.0825168366815366	0.0180030411126071	0.194649372385207
Alox12	177.347819200439	0.00801517910206123	0.0887342375811495	0.711163211051933	0.876616282933287
Alox12b	1332.57908330496	0.036929070684089	0.0985029427713464	0.121011908581229	0.407187565360126
Alox15b	173.152899481013	0.0201782011520033	0.0942470484969646	0.00907933374881853	0.151895660752164
Alox5	286.088152278613	0.038550398309283	0.0938224653511967	0.267059591873027	0.575964328733385
Aloxe3	1188.33789986276	0.0322737996539347	0.0945119376360719	0.236302727132376	0.547646501766285
Alpk1	475.206194079889	0.265738592770354	0.191214606716002	0.00640454183598711	0.13490310943988
Alpk2	40.4173834052252	0.00599301731107713	0.089412483257051	0.756052056925712	0.895171643263421
Alpk3	125.943435918975	0.0124961318187903	0.0921240281313427	0.148499627458242	0.444657181518016
Alpl	307.310230257862	0.0965484029284951	0.168524196686643	0.0178183584751646	0.194649372385207
Als2	1032.35948888458	-0.199921834530594	0.110548089990001	0.00814371551130642	0.147010810805303
Als2cl	3562.17779854983	0.291032921255709	0.226256898471695	0.0077811924976763	0.144183304569368
Alx1	18.6368572280249	-0.046008819691131	0.107077685434009	0.0203552753849099	NA
Alx3	130.406082303844	-0.0713421642534428	0.133101709417758	0.00776526293675046	0.144183304569368
Alx4	18.623992681222	-0.010102764087493	0.0907966196027993	0.496776607615534	NA
Alyref	2615.1397619864	0.205105367405295	0.155671790289782	0.0129952975965045	0.175915847644221
Amacr	218.865944329433	-0.00704212948046759	0.0801174238723504	0.85771904216891	0.941556192522525
Ambn	6.4312326005569	0.00222636024288874	0.0908172590092379	0.826795316102953	NA
Ambra1	1112.21554645241	-0.179483004152971	0.0791777963773393	0.0040515777957036	0.116906395402423
Amd1	2436.3182811231	0.0634194923096645	0.105139316899627	0.147228495169083	0.442982713112165
Amdhd1	3.00258794037233	0.00609792823081977	0.0913557644359973	0.316467831189753	NA
Amdhd2	731.572247714973	0.0141471534687424	0.0745099983446724	0.750263944588238	0.892455339990865
Amelx	0.97321463968462	0.00213353256592421	0.0913188259899584	0.688626738882417	NA
Amer1	570.5040607745	-0.0406424238319164	0.0791706962993928	0.383614268953363	0.675697332382971
Amer2	4.53145935252278	-0.0103961063826327	0.091107901479525	0.466907305960864	NA
Amfr	6256.8216856119	0.0166223101151747	0.0551716456800266	0.708238758247609	0.875120034525085
Amh	1.02174623149112	0.00379980527116486	0.0911758740504025	0.581686668208969	NA
Amhr2	16.0716857967943	-0.0126468424708525	0.0896885564850859	0.575033747602283	NA
Amigo1	166.168073527487	-0.00266475747431235	0.0842424824245519	0.936574434101339	0.974664292861808
Amigo2	169.299168176622	-0.0557719673937854	0.110490586808388	0.0653776519518352	0.318624168149591
Amigo3	7.56096330429387	0.00018804491774316	0.0913032515003102	0.948268880742917	NA
Ammecr1	1247.69581552017	0.0645200088743472	0.102114408713478	0.15556374306012	0.453919399156311
Ammecr1l	1470.36121370513	-0.0654391902023466	0.061569949073904	0.170978953119778	0.474293903337084
Amn	0.521834702794241	0.00194421958099561	0.0913043130036719	0.689511875133774	NA
Amn1	376.952531731772	-0.0122291234757186	0.0847903239323318	0.722319873490767	0.879716516740715
Amot	215.963318067023	0.00242100968965871	0.0870764205391178	0.923685754386908	0.969980853296017
Amotl1	5480.49437665041	0.0068808160582367	0.0716542641674275	0.875204100345898	0.949078091793424
Amotl2	2225.29940166152	-0.116472242150844	0.105260728697162	0.0562441816324997	0.299175603176272
Ampd1	12.5417363245226	-0.00010850056909546	0.0902651873240434	0.996873700639609	NA
Ampd2	1065.76629056888	-0.0150641052648742	0.0724078588521105	0.739425467362618	0.887555356331736
Ampd3	504.469135717419	0.00522951633943793	0.0839237764423289	0.870569673404966	0.947345131073803
Amph	1.71789378999226	0.00065240914778662	0.0910768928532483	0.916994657981607	NA
Amt	79.6072038044227	-0.0872288315142702	0.142220103647788	0.0426464580726901	0.265223885335548
Amz1	26.6174772578202	-0.0288783303665308	0.0944107824604455	0.23178549003859	0.542819955999413
Amz2	1098.33960528963	-0.0703624083831413	0.0906172951472665	0.16484026389525	0.466259666750576
Anapc1	1933.5372905258	-0.00537409124164215	0.0546560885620208	0.902832837871199	0.960657659221129
Anapc10	251.292648201767	-0.0298793554921788	0.0853091074498042	0.458668925375416	0.724048821817134
Anapc11	757.303409692766	0.084850354901643	0.0892205690415623	0.114845250498796	0.397894954719056
Anapc13	695.881976056917	0.0799748763703484	0.100865344033374	0.12666085054878	0.41678325425575
Anapc15	518.644524813576	0.0733440239906887	0.104902235603596	0.1339445703057	0.427915364842638
Anapc16	282.035073091022	0.0137477491148745	0.0784163033582461	0.736785543535463	0.886967210335136
Anapc2	1923.69045429107	-0.0292218905979558	0.0593843734398961	0.521815230160733	0.77048798466752
Anapc4	1075.75766916632	-0.110753311926043	0.0835888509425238	0.0491979536779587	0.280995061590013
Anapc5	3900.67272766966	-0.0150888040237291	0.0615314627984738	0.741852755901618	0.888881037059536
Anapc7	1106.70551143533	-0.00263779789914723	0.0553735565058222	0.953521810200253	0.98240998988672
Ang	167.48344752542	-0.0811651029352235	0.122497915502319	0.101912510670501	0.380372057863263
Angel1	219.794284461517	0.0134132323596343	0.083641825550748	0.703713870249336	0.872717461422446
Angel2	163.434944375538	-0.0209398989692156	0.0866107254424589	0.534880317333408	0.778851967804836
Angpt1	157.313197167352	-0.0023591043426519	0.0854408993885288	0.937577849967953	0.9748850023743
Angpt2	261.768535304613	-0.00181930509545025	0.0847831264868996	0.95601817038362	0.983152881634365
Angpt4	13.4659381990637	0.038412581478938	0.10053737440322	0.0817314701714335	NA
Angptl1	1612.05263037432	-0.500128097106723	0.306764377637992	0.00291428467183203	0.106071063475535
Angptl2	4274.00428324004	-0.0782544956026332	0.126527903449794	0.0660542619971406	0.319742864164839
Angptl4	3455.18815966397	0.0351022499789363	0.0968943064032538	0.1924983929554	0.499569234864696
Angptl5	7.83435791607466	0.0231657707415638	0.093287318512763	0.230486221909536	NA
Angptl7	1820.38334531095	-0.0271501236121046	0.0951497016868034	0.136783579480857	0.431528963584953
Angptl8	10.04267789575	-0.00534047227901019	0.091005886056266	0.545723109188019	NA
Ank1	248.405315161927	-0.0055029739654359	0.0888988522671356	0.797967550412793	0.914373775623215
Ank2	598.972740465499	-0.0956052712285438	0.154071506899797	0.0345477611216866	0.244219418896043
Ank3	1227.95597560676	0.0390446456569206	0.0946504825775238	0.254015859233096	0.564091695995768
Ankar	4.73284659601615	0.0225863555063707	0.0943993951792501	0.123815175382968	NA
Ankdd1a	84.3113473429937	-0.00760975730536766	0.0868762942530902	0.786388526563123	0.909779987952628
Ankdd1b	32.6930193610996	0.013692692579705	0.0882762440302882	0.605223595228028	0.820978380799629
Ankef1	3.38956276870178	0.00817028618271374	0.0914248252789638	0.347544537798067	NA
Ankfn1	18.4805962275295	-0.0179199126280592	0.0920243126402344	0.301020168219027	NA
Ankfy1	1435.97374407593	0.023972064189233	0.0753773118495877	0.589833768044507	0.812900100333155
Ankh	3612.49422728101	-0.0194910688298089	0.0733300333676121	0.663777819678768	0.851864529016144
Ankhd1	2519.63359834912	0.0177197430431907	0.0684999694996623	0.701385924906859	0.871626985206015
Ankib1	1003.38692332381	-0.0193336872352456	0.0713851267524939	0.671883471348084	0.85572265819277
Ankle1	170.070447271959	0.100101776192211	0.158465801106995	0.0303098736704011	0.230529999348514
Ankle2	1208.2233251547	-0.139032327473927	0.0863405806602668	0.023140023000002	0.211633560736591
Ankmy1	56.8892240708608	0.0289591729227082	0.0953258074580775	0.156518387524099	0.455696929604053
Ankmy2	1190.44685000133	-0.00771873195311634	0.0607596842651722	0.867198536228383	0.945648353896833
Ankra2	657.984844794142	-0.0341999154633067	0.070271541914193	0.476391306362611	0.737920579014994
Ankrd1	123.668189099838	0.0100965378931099	0.0916633859087791	0.2333742846742	0.544455797311504
Ankrd10	1363.59483526342	-0.0586851131220754	0.0958896192605749	0.208418137373625	0.518923069972555
Ankrd11	4670.21051262506	-0.0463233819519894	0.0769497155265803	0.345861528048469	0.645933319911908
Ankrd12	1213.36856648896	-0.0767086799384028	0.097877784249451	0.146768611417651	0.442507253727925
Ankrd13a	6368.94342707936	0.079875970154577	0.0951846081427652	0.135785471916279	0.430136582131589
Ankrd13c	2663.24023797341	0.0964610902004291	0.0957024976229798	0.0904981303148288	0.36300764330435
Ankrd13d	239.026543343255	-0.0474741869263099	0.0918673486160637	0.258143992517361	0.567604112905046
Ankrd16	149.108555447815	-0.00739641978859666	0.0852681737592408	0.811601217497498	0.919749270753478
Ankrd17	3071.85440753305	0.0451687922961364	0.0802713184787922	0.342942500620148	0.643065272939326
Ankrd2	85.3704568566584	0.0070303999966168	0.0913860464887969	0.286419756604043	0.592729774083366
Ankrd22	1488.75399452816	0.0661833309403652	0.122051851603128	0.0372618153169938	0.252842982113036
Ankrd23	602.240118577564	0.0108637299808998	0.0917183785518376	0.229188740069428	0.539669480330716
Ankrd24	54.6726489537431	-0.0402066636565096	0.0971880551399615	0.205637242002573	0.515055469475167
Ankrd27	771.334322135413	0.0718512790776985	0.0909471899262788	0.158544919885297	0.459074197173946
Ankrd28	1726.19456576311	-0.0859449349177802	0.084401725728179	0.116065638776514	0.399249065903066
Ankrd29	159.151082680966	-0.0423672818525333	0.0970023498519981	0.210248783540631	0.520942075136876
Ankrd30a	242.844863761573	-0.0340639601669918	0.0841628246934762	0.428433683865208	0.705783187148214
Ankrd31	12.7609839222557	-0.0210923495242178	0.0940896724863224	0.0563641339222031	NA
Ankrd33	4.77548006767187	0.00279248392735948	0.0907869545636004	0.790322691067149	NA
Ankrd33b	90.9363178651313	0.00374514710148329	0.0879590303388833	0.87660484791976	0.94948930369864
Ankrd34a	16.0191011051676	-0.00514557098031821	0.089499356114844	0.772964154400096	NA
Ankrd34b	1.45546189084144	-0.00426942364600257	0.0910750972167687	0.609417032625984	NA
Ankrd35	7722.48736817593	0.0390820947326996	0.0947065332049955	0.244269291771049	0.554950528541692
Ankrd37	57.1519241702753	-0.0164193890017156	0.090438238254014	0.480012114706122	0.740616547371493
Ankrd39	697.851834195335	-0.0129256250991951	0.0745986542568581	0.771453832166332	0.903272712939092
Ankrd40	1052.99201319225	0.00405570903988949	0.0671275829861259	0.926889231064333	0.970795177259219
Ankrd42	139.996525556249	0.0976263065037416	0.129508438344773	0.0698366109313401	0.326461070770061
Ankrd44	860.44568607056	-0.0383849301630643	0.0845767923179619	0.37503239587091	0.669196545988893
Ankrd45	1.3349300304156	-0.00593474101497247	0.0913536130216233	0.359488378637653	NA
Ankrd46	1576.45210830676	-0.0655589123976306	0.0648278188240297	0.174421141145144	0.478550225735089
Ankrd49	489.79073770655	0.00819914719155739	0.076777932476441	0.84251438279603	0.934769764152059
Ankrd50	2019.81313238244	0.0485969320744397	0.0956400547421081	0.243522368063685	0.554148543988453
Ankrd52	1829.97825237699	-0.0117426549948599	0.0647327927190717	0.799233095294053	0.914991059222218
Ankrd53	2.75134610464359	0.0110684218063929	0.0913069145325546	0.420852100026079	NA
Ankrd54	705.073614065829	-0.0975698616662565	0.0964055028216431	0.0932179763229089	0.367581667837837
Ankrd55	8.60659362932996	-0.00483769664257169	0.0908829961085697	0.546140310083906	NA
Ankrd6	126.823591180861	-0.0423602809230075	0.0983181232003592	0.182339101518979	0.487236784630577
Ankrd61	10.8000524239972	0.0127573713347848	0.0902026799593909	0.548307582769594	NA
Ankrd63	2.86208262844947	-0.0020384651249553	0.091113425992904	0.726371524728788	NA
Ankrd65	279.756935564542	0.0491586802350161	0.101772716437055	0.154975641223859	0.453030770079947
Ankrd66	3.76048435500369	-0.00229597974251635	0.0913438300441409	0.204624660550903	NA
Ankrd9	527.568239994786	0.00537466201222637	0.0799242916471407	0.885026746376265	0.952921272107221
Anks1a	1696.1059586202	-0.0490284240591812	0.0651800401392837	0.311539973744811	0.615325374576018
Anks1b	38.6085548737436	-0.0156929483333609	0.0899967262157031	0.497543843725546	0.752868628017583
Anks3	262.949159874578	0.0177828522438149	0.0823404124496466	0.633892604062412	0.835177687208412
Anks4b	17.4105100287656	0.00138398792070561	0.089972053352273	0.923817012139037	NA
Anks6	344.773945202139	-0.0311052274366187	0.0839705397190908	0.464215408385161	0.728804434369591
Ankub1	21.3076494008042	0.0163345916994397	0.0907314654763862	0.437123114760723	NA
Ankzf1	854.430518829014	0.00291259086116588	0.0600203195918942	0.94751255520049	0.97934963433686
Anln	1121.680996986	0.290193171944227	0.378809925079305	0.00882741005529452	0.150033129842381
Ano1	3368.25960305485	0.382472228202046	0.215758047673521	0.00199336963914534	0.0957239035036918
Ano10	1338.08467550638	0.0840276847402551	0.0922032817932232	0.118793329501108	0.402993346716966
Ano2	19.2534785377579	-0.00142246936703791	0.0893420654958116	0.943193337629062	NA
Ano3	0.611719787493612	-0.00301493733424307	0.0913711221486446	0.63897037915008	NA
Ano4	15.0748508275196	-0.0322331531855377	0.097857397426834	0.0875279026171709	NA
Ano5	5.62427682452042	0.00505534377791317	0.0914392438215476	0.145763540456203	NA
Ano6	1779.07258580417	-0.0736248236932538	0.0907428152599705	0.156925197224799	0.456095958195856
Ano7	715.862588679808	0.0062103678261334	0.0897195070500405	0.712964027266115	0.877202859420517
Ano8	803.393872607412	0.0304516061777311	0.0896713286906946	0.370608245375128	0.666908112534506
Ano9	1596.52184624201	0.0170696300375014	0.0857255334874279	0.603100248246487	0.820188814500642
Anp32a	2102.55493682715	-0.00191125658050547	0.0677057461880466	0.967609746502852	0.987607740624627
Anp32b	4189.91918043921	0.0595207062607731	0.0868435727984343	0.229211191160225	0.539669480330716
Anp32e	1269.58379017287	0.0131047219247592	0.0703520436275611	0.771482294042008	0.903272712939092
Antkmt	446.248041745476	0.0207394861021653	0.0798324274721247	0.609715543559597	0.822711053488477
Antxr1	5394.1070733418	-0.0612872884804337	0.104725285959359	0.149463691801341	0.445878050327689
Antxr2	1738.5039613499	-0.0757217977595246	0.10554937030634	0.132862503419778	0.426300074780192
Antxrl	19.498437415533	0.00378145551422626	0.0910530424402333	0.568249252879235	NA
Anxa1	12383.6312968897	0.0117375551380592	0.0798118463271775	0.76379502998206	0.898624700742704
Anxa11	3612.09182084744	-0.243147588846224	0.101537314635985	0.00148196843560912	0.0852578804018014
Anxa13	0.379785018354537	-0.00130852943183652	0.0913353695461175	0.824467702184482	NA
Anxa2	38081.4456071113	0.0994285867776814	0.11528220374635	0.0801651495559842	0.346708606765981
Anxa3	709.24703864016	0.0932119502880955	0.170863455802584	0.00931361164923046	0.153878071994658
Anxa4	4587.33649812568	0.0730827582831057	0.0816011117450693	0.158949220833529	0.45968654565362
Anxa5	757.636602963483	-0.0648852387434211	0.103668272229496	0.13767018353493	0.432713148008517
Anxa6	2435.02167300677	-0.00627869017903167	0.0808745732959386	0.868349347059119	0.946506759282463
Anxa7	5487.79543102045	-0.0442835684019707	0.0584059327953385	0.329978861447229	0.630905196489154
Anxa9	533.529573473255	0.0229639280736172	0.0934953452639146	0.180133768112705	0.485241698509253
Aoah	124.40337368483	0.00452318207555928	0.0894271972613535	0.80797082245826	0.918259545879783
Aoc2	654.720532967636	-0.0165178503443846	0.0906627712129652	0.394465027720901	0.683209503391782
Aoc3	3816.2641143738	-0.105383297230016	0.18327444053325	0.0159380499165456	0.187576874753113
Aox1	669.493567215922	0.0100546547962446	0.0891078195241919	0.645483771311744	0.840203827904558
Ap1ar	1197.44855482168	0.0253735348619884	0.0658821929053093	0.58369963239714	0.809289938810679
Ap1b1	4316.96436023702	0.131089101715419	0.134332100468138	0.0417094800635176	0.262837519391466
Ap1g1	1747.13101533336	0.00979876475767688	0.0660188300162169	0.828573647840023	0.929124918368116
Ap1g2	1500.01248090972	0.0749945090345922	0.107757257837823	0.130305922209006	0.422460541994021
Ap1m1	1265.15626513821	0.0546281214404496	0.0762460912691563	0.273307177256035	0.581667291098099
Ap1m2	1546.78231019262	0.219031346359176	0.198082493445195	0.0130898090209482	0.175974274657559
Ap1s1	2553.47604300577	0.165453937562566	0.133622622099617	0.024622812195963	0.217514899911236
Ap1s2	302.845514570793	0.0315867208547788	0.0840074786139215	0.44178599423955	0.713240052099607
Ap1s3	226.751590101528	0.0264211294888016	0.0917791438126394	0.330529858383902	0.631481113172611
Ap2a1	3684.5377782054	0.0517536436807239	0.0613889400313003	0.271848307537735	0.580375849405935
Ap2a2	2986.78508338766	-0.0384136963268331	0.0650792382582423	0.417374759151313	0.699211127020161
Ap2b1	881.974824115595	-0.0519871101637589	0.0915899496749382	0.245319468473448	0.555756996681057
Ap2m1	9002.68207766549	0.0397439209407029	0.0568554846955034	0.379692471747374	0.672917992302619
Ap2s1	2766.28598401617	0.150029909607194	0.142855211595474	0.0328326505045495	0.238758633867349
Ap3b1	2070.45772341472	0.0789750260879229	0.0773452231522937	0.131668126437003	0.425166655731719
Ap3b2	0.506258628406228	-0.000273194215150113	0.0912817003281598	0.702490570741017	NA
Ap3d1	3681.75762020753	0.00656596236498788	0.0500927992139616	0.875252431332446	0.949078091793424
Ap3m1	754.587922639047	0.0442733111226812	0.0924339720886826	0.262230496730041	0.571596827962337
Ap3m2	26.8687435878422	-0.037528075823106	0.0988712980912042	0.125804283534362	0.415099803615741
Ap3s1	891.909943661552	0.109505257095652	0.112835799079986	0.0658247769672505	0.31947221457658
Ap3s2	764.856216544815	-0.0175146210763559	0.0683211842913863	0.703901877023695	0.872867636001316
Ap4b1	397.206880801311	0.00631574763189404	0.075024549908732	0.880765824524588	0.951187191694957
Ap4e1	253.708843088761	-0.0337720678268649	0.0903309411418273	0.346827351662105	0.646983967623659
Ap4m1	637.681876360404	-0.0237280284159979	0.0723035805549473	0.606099341189531	0.82157031472175
Ap4s1	205.232787253327	-0.01402945800422	0.0724327332755142	0.756560502490868	0.895403063679412
Ap5b1	777.109517961812	0.0463583201419448	0.0921284709461974	0.270106143421847	0.579043926425014
Ap5m1	707.119295282561	0.0148060522158873	0.0826218382657468	0.691972227116416	0.866370968848263
Ap5s1	210.843434170975	0.0415061096787045	0.0899855097258429	0.317429473852469	0.620124575882452
Ap5z1	1081.20913146754	0.00519883807455779	0.0711507618704377	0.905649836211443	0.96215425691513
Apaf1	499.067285348309	-0.0271198993386776	0.0791330047789823	0.532302571609198	0.777382678249931
Apba1	176.747689409983	-0.00521966162271581	0.0834761279368518	0.881128628236834	0.951326578206252
Apba2	65.7193653050109	-0.0355069145753134	0.0975838742648979	0.165768546326625	0.467515813749461
Apba3	1008.94653163193	0.0408986799734375	0.074919486065121	0.391851906635451	0.681382162960551
Apbb1	571.037996179918	-0.206480945608026	0.402596018844773	0.0140300207551077	0.181154259967307
Apbb2	894.608293907401	-0.0770271487942443	0.106824669742554	0.124099185233305	0.413009480124986
Apbb3	189.988691179874	0.0132826549067079	0.086621544779342	0.667192011589388	0.853281430712846
Apc	1471.03870030583	-0.0470230789607418	0.0740931196125673	0.334773581228536	0.636079051377335
Apc2	547.771412444911	-0.0512070666548151	0.102094978822507	0.156723577055995	0.456013801925134
Apcdd1	6328.5942968949	-0.271133826312287	0.247755971643039	0.0103035763390058	0.160177642965197
Apcdd1l	0.720920965596951	-0.00112693519313958	0.0912671031086297	0.733621908325136	NA
Apeh	1054.4397400287	0.0805297276946437	0.0924218409514244	0.133836749997879	0.427915364842638
Apela	11.7625612698061	-0.00561151931269355	0.089632807580313	0.758589406996313	NA
Apex1	2085.88641188004	0.0356405006238986	0.0711745476904934	0.453205937587587	0.720875152197145
Apex2	323.154354456039	-0.0723368831444704	0.0862546209120848	0.173163106003697	0.477163555563531
Aph1a	3242.54432093113	0.126871580956759	0.0864449706207631	0.0335963361825283	0.241731384685556
Aph1b	309.002461159869	-0.0450185044414759	0.101304508170461	0.133967865317733	0.427915364842638
Api5	3800.16022530278	-0.0253390061543831	0.0614969693846144	0.581408145779951	0.808569591876215
Aplf	764.83030394303	0.0268475506762636	0.0700360661835492	0.561320599969786	0.796935966448418
Apln	114.898789762306	-0.00380849391560379	0.0822726079975045	0.918525325125813	0.967994271760085
Aplnr	84.5329532737298	-0.0121404416513577	0.0906401596717739	0.50787473081292	0.760664446713959
Aplp1	1086.99293360311	-0.0219228503799129	0.080224878712083	0.602130727499434	0.819805627846173
Aplp2	12134.9746508528	-0.131136751430422	0.093015693721846	0.0324457783277321	0.237726873412074
Apoa1	9.49133369085198	-0.00726199671450137	0.0905749532486098	0.614333980570344	NA
Apoa2	6.24270022834596	0.0140272447364742	0.0919375486667681	0.28315173551967	NA
Apoa4	1.15688634473632	-5.50796391400404e-05	0.0912223060436237	0.905896935461864	NA
Apoa5	2.02197813796871	-0.00810521469057518	0.0914555480707298	0.392865085756618	NA
Apobec1	186.581976154459	-0.00850161438927339	0.0907043961020322	0.57175452721243	0.80400872564359
Apobec2	149.229911117862	0.00406289269184576	0.0912291977577548	0.436241830636975	0.709942827445766
Apobr	375.033654179095	0.00804302927529689	0.0853909435359969	0.788402583373182	0.910341504082176
Apoc1	3297.74201248699	0.00910397249810335	0.08642226011314	0.752167429537609	0.893338932881213
Apoc2	1.24966264857994	-0.00659134057755657	0.0912584442109978	0.482428166455705	NA
Apoc3	92.0810166927657	0.00246720266547744	0.0891035923151	0.89127770078032	0.955684874959647
Apoc4	12.187217154965	-0.0338657597691753	0.0982712600632526	0.0868936341932284	NA
Apod	11417.4898087987	-0.952653231449499	0.362524037365026	0.000143653616836374	0.0415996364144271
Apoe	53903.7772844638	-0.0876767065112788	0.141083138767291	0.0446261736210161	0.269566210926949
Apof	0.452682741498785	0.00161966697702883	0.0913372558307703	0.646592593170829	NA
Apoh	0.435019961129535	-0.00118106730996326	0.0912777061267122	0.754802501696187	NA
Apold1	673.218619001511	0.00307107182020185	0.0889009953364127	0.878371224230352	0.949717787762221
Apom	156.437711366851	0.0759927923866533	0.111762151292749	0.117288199860941	0.401265345805046
Apoo	339.852091563017	0.568790833735476	0.167092948913547	1.92655343276588e-05	0.0199971707027272
Apool	478.322730832303	-0.0240602718509321	0.0805867310030822	0.572354376531108	0.80414064438709
Appbp2	1111.95134628535	-0.0161093545691802	0.0736627173115507	0.717437484918332	0.878484505120701
Appl1	1482.05972197362	-0.0724143252789956	0.0876313498431132	0.162462547446241	0.462658417118856
Appl2	1094.01728278013	-0.0358271886593321	0.0827219185988356	0.420829621078083	0.701291425169957
Aprt	1518.02427705727	0.0603375040742796	0.10409808822397	0.14831597238968	0.44438967215159
Aptx	374.104277043107	0.020528445455612	0.0809548926933801	0.610131351748166	0.822711053488477
Aqp1	16041.5630823373	-0.103391797972253	0.152792975863729	0.0504659318612159	0.284534761270332
Aqp10	0.261392054483501	0.000781941236021884	0.091327720399151	0.936381454181642	NA
Aqp11	11.5290345876573	-0.0225232973302265	0.0930503079162126	0.259775534930995	NA
Aqp2	0.925307632650384	0.000458154859073253	0.0912500705387835	0.898492946732217	NA
Aqp3	16314.2623060302	0.126749951876545	0.197386572533818	0.0271837485608858	0.224113163927902
Aqp4	3.6314606107222	0.0172016007823825	0.0926530266507985	0.223046502450872	NA
Aqp5	494.414057978459	0.0352019474004349	0.0986934547739501	0.0829864628576286	0.350779658603877
Aqp6	0.360934576938584	0.000298029691002106	0.0913117563214619	0.826509139284971	NA
Aqp7	20.5189526733253	-0.0153840910184992	0.0912902440825358	0.391639845007858	NA
Aqp8	11.8500171503378	0.0121473942933059	0.0909280583180346	0.460573634416027	NA
Aqp9	337.4127910223	0.0108131335660006	0.0897473843390819	0.567884321636358	0.801639922696779
Aqr	1371.42565353908	-0.0756619039263977	0.0881236697463353	0.1569106497265	0.456095958195856
Ar	447.569728962309	-0.0298688239197251	0.0846817839791635	0.460240895065939	0.725430938074181
Araf	828.818264431887	0.127409026797422	0.102321425443259	0.0397889177622935	0.258582771318421
Arap1	2390.5093598622	-0.0132734133097948	0.072132086861432	0.767098571315585	0.900729416264326
Arap2	1201.44292121419	0.12022626733477	0.195123056956501	0.0228994729397299	0.2106456983472
Arap3	470.634535668011	-0.00950077261217183	0.0757824662244359	0.828142746314506	0.929021921993776
Arc	46.204017494285	0.0179983215655174	0.0893794647457976	0.551221019945058	0.789097825189563
Arcn1	6385.03853937831	-0.0238656317418135	0.0583379288191073	0.598355785705904	0.81840515956562
Areg	89.0741608101622	0.0677287279065071	0.131069882706285	0.00232611610794114	0.0991774781402903
Arel1	801.258164690687	0.050435646351532	0.0888373529739956	0.266181522417237	0.575213381315255
Arf1	12259.7558028291	0.0581615162747089	0.0695171961162885	0.240972171158236	0.551679833949097
Arf3	3711.7354793843	0.0620627364596472	0.0851934190930911	0.215050435383562	0.526816480172371
Arf4	1851.10416477009	0.0113043636968619	0.0593979768477046	0.799990705472431	0.915122063649844
Arf5	4926.54133915192	-0.00736479740601615	0.0716418948324911	0.8710441972137	0.947474465913877
Arf6	7352.04426202808	0.0821164092646173	0.0899453926189121	0.128761808466098	0.420400714165265
Arfgap1	1727.65504052934	-0.0205014417066469	0.0591528602796527	0.654844858485677	0.846440751850702
Arfgap2	3935.50524632982	0.0704747408316736	0.0878100227220446	0.173143031182452	0.477163555563531
Arfgap3	1237.86410188663	-0.0162445645502132	0.0694693046051073	0.727582077043225	0.882324730387466
Arfgef1	2675.18828185157	0.0649718419198327	0.0941472184922687	0.189748414319987	0.495771605176359
Arfgef2	1626.38541100496	0.00699625534740166	0.063865837569203	0.876731150547453	0.949554204393941
Arfgef3	27.421620396926	-0.0485539552469574	0.106069074823243	0.0745920194792265	0.335207114869889
Arfip1	1295.46695446331	-0.0589374664566464	0.0813636448545959	0.237738292378517	0.54946009600619
Arfip2	1469.45915202934	0.0790391967690545	0.056931387000928	0.0856025195500004	0.355539302717394
Arfrp1	251.994030170834	0.0492970910055811	0.0967482662030256	0.212111263484971	0.523402193163679
Arg1	1163.31049846383	0.0414175915255338	0.10517152888858	0.00275084246214197	0.104108608177316
Arg2	716.216866110552	0.109573560208193	0.153185086989982	0.0418600819198097	0.263078476177925
Arglu1	2097.83303950011	0.00287577442382922	0.0600225607105513	0.948251190381649	0.979829879882909
Arhgap1	2532.90304972613	0.0637213339546707	0.0660639282158205	0.191988317719287	0.499037051909263
Arhgap10	1394.53037119906	-0.0754987153766707	0.0949204932768316	0.151832948934768	0.448444717485856
Arhgap11a	817.163670376695	0.242778282443806	0.221045471051127	0.0116411442151323	0.166848624101456
Arhgap12	704.063978283324	-0.0780959628593848	0.10203572460229	0.132359647505823	0.426037543488906
Arhgap15	102.547338375939	-0.0568549026180164	0.103116643385298	0.157038072854767	0.456095958195856
Arhgap17	1434.72967745713	-0.0907472377088584	0.0636550765134046	0.0691095277850866	0.325590503853545
Arhgap18	551.323667550548	-0.0193009895210319	0.0751633649973849	0.667250997171618	0.853281430712846
Arhgap19	368.821263026933	0.18033615618036	0.176412515443876	0.0215730095822899	0.206684748201657
Arhgap20	53.0731457861241	-0.0508981051539916	0.110593065811888	0.0134468536870452	0.178592196044098
Arhgap21	3071.31902704395	-0.0683672310882944	0.0906246053429049	0.180640139251515	0.485833209709308
Arhgap22	201.022254483665	0.0401087026735547	0.0844208500584837	0.355950606810208	0.654427312379243
Arhgap23	3637.91617892137	-0.0635321672489571	0.0821233514461344	0.21623656066217	0.527438568995716
Arhgap24	196.507176351346	-0.0642073732294081	0.108640317773542	0.136595899035856	0.431248605738931
Arhgap25	489.516505960844	0.0105540316142139	0.0817041852790261	0.774680397464311	0.904647596157197
Arhgap26	298.174697007825	-0.0672865856977187	0.101176116766833	0.168523210842168	0.471364100095106
Arhgap27	2140.86564764276	0.00864987963414099	0.0744975319862192	0.844324201069655	0.935710341063016
Arhgap28	207.721460144196	-0.114833130990311	0.158507891154654	0.0432509961642276	0.267356201008259
Arhgap29	1557.10394031799	-0.306872429848185	0.257036791919345	0.00789639549510688	0.14461636452854
Arhgap30	777.489452834364	0.002459226580558	0.0832578099946683	0.939165203949973	0.975103297664361
Arhgap31	847.452478210408	-0.0996224878509264	0.145147664546446	0.0559875372741021	0.298600198795211
Arhgap32	1846.66395526733	0.0559583376457298	0.0980516189003406	0.196982821129696	0.504682477778822
Arhgap33	95.8606728399958	0.033965344194964	0.0908682701211505	0.329156930770566	0.629990615270572
Arhgap35	2617.82407759584	0.0152739899736455	0.06528494420574	0.738541757791917	0.887515861837821
Arhgap36	4.89163511148796	0.00454099195988212	0.0913319166044957	0.305164552505415	NA
Arhgap39	454.202087441558	0.0103779668189357	0.0721256242082054	0.814468078124675	0.921543378381218
Arhgap4	538.963080627471	0.0172769193586223	0.0825710474752176	0.64644195101568	0.840991875154915
Arhgap40	259.957133833944	0.0268733633075935	0.0926866334545138	0.288252797700304	0.593901270997741
Arhgap42	477.310872230724	-0.0406249526092091	0.0858700481861876	0.347506764883533	0.647352759557551
Arhgap44	394.084010319388	-0.0306138652259991	0.093968022549729	0.262257125682221	0.571596827962337
Arhgap45	1747.7463466477	-0.019289198516467	0.0854929541964499	0.575795907213129	0.805652416783391
Arhgap5	1413.46052765092	-0.0763637311219743	0.100858733866337	0.139726121065439	0.435149670306998
Arhgap6	61.3765608749489	-0.0324656245142887	0.0932141768502902	0.299800551580908	0.605086507447717
Arhgap8	61.6781510743911	0.0439364384846088	0.102342096568622	0.134722947602916	0.429155707137203
Arhgap9	626.94027749298	0.0225372491306891	0.0885949282490647	0.465301850576501	0.729750592641185
Arhgdib	4777.72505597229	0.0845182598201187	0.12049212579616	0.0893713382768993	0.36065112134644
Arhgdig	63.5111085879679	0.164023172235373	0.368279428705251	0.0135316711636857	0.179326049086197
Arhgef1	6970.32673238337	0.0491626341816333	0.0658740531259606	0.306421867752143	0.611449944693585
Arhgef10	1364.30810530374	-0.0488551420140179	0.0985745044658031	0.195022900129828	0.502631993415686
Arhgef10l	2491.20441663518	0.0335015200014212	0.0834452018733842	0.427035143024444	0.704969014450548
Arhgef11	1306.828012544	-0.126598575619057	0.110898590558409	0.0496317828930219	0.282279531809855
Arhgef12	8307.02279862057	-0.0125403832609328	0.0718451693281763	0.781287933393545	0.907258065534474
Arhgef15	394.343908473513	-0.0372110824775296	0.0913325808446528	0.327559220298863	0.628503466178092
Arhgef16	783.257031017621	-0.0139215463394289	0.0824426757625854	0.714844394984855	0.878107445503459
Arhgef17	1181.14725460837	-0.0795073975787965	0.100528681484344	0.132642341204936	0.426300074780192
Arhgef18	1484.9408085752	0.00834338487615593	0.0578752685760571	0.852721690239993	0.939489153388995
Arhgef19	808.08804486752	-0.066392396017303	0.108518503847481	0.125567971317379	0.415099803615741
Arhgef2	1113.58706689779	-0.230325633320145	0.116654098727968	0.00448377632491976	0.121556902568879
Arhgef25	527.668697639448	-0.039107454001645	0.0940893501876303	0.263176525581537	0.572631125938288
Arhgef26	486.779927684352	-0.042273860092892	0.0943812707124708	0.268460042283978	0.577364673707717
Arhgef28	824.016739492562	-0.0637699590618842	0.11302986045099	0.0996816514172267	0.377108262859564
Arhgef3	1781.29274675061	-0.193362066070414	0.121110596130826	0.0116321296967863	0.166848624101456
Arhgef33	37.9590719203398	-0.0480346600853608	0.107106063090096	0.0444547192738273	0.269326685511574
Arhgef37	357.509122212754	0.0333905244220067	0.0929102769686325	0.294513221395094	0.600382732876544
Arhgef38	50.3405087040695	-0.0443012904964308	0.100815416216851	0.149142981462026	0.445559984718635
Arhgef39	281.066094295974	0.104664654276268	0.15708511510668	0.0457127826577823	0.272688066136868
Arhgef4	2598.86950383134	0.0246118422722556	0.0762805205071715	0.572500165426059	0.80414064438709
Arhgef40	1124.15572786452	-0.0884205633456912	0.145993347823411	0.0323262895028147	0.23749113767245
Arhgef6	198.330436177278	-0.0555644746131572	0.099585104682193	0.185189073404371	0.490673378952224
Arhgef7	2586.94200913219	-0.106092452388412	0.0814687576429943	0.0631421587908609	0.314546729214785
Arhgef9	78.4873125989625	0.0122788957596051	0.0840458584517487	0.714832433110787	0.878107445503459
Arid1a	3260.43569618666	-0.00444371899852513	0.0577659233101982	0.921879436986177	0.96924391522604
Arid1b	3185.43166287439	0.0220959092017173	0.0722786044618789	0.625770864652605	0.830259386697975
Arid2	1191.56052933017	-0.0789308015146057	0.0998620115827638	0.133974706377822	0.427915364842638
Arid3a	209.972155168421	0.0430396908238027	0.0962795843182903	0.220835085896061	0.532122539371914
Arid3b	66.8705519661234	-0.0715536901021338	0.123699134119238	0.0579960610915802	0.302975730416248
Arid3c	2.09374109875061	-0.0107055915869326	0.0918555316729888	0.197865960259236	NA
Arid4a	917.109846045924	-0.133421831481424	0.169348552039748	0.0362181387384216	0.250393550756106
Arid4b	736.862764101929	-0.27586337601601	0.130933463003825	0.00269284155856184	0.103713444943607
Arid5a	870.066468167671	0.0145677550110898	0.0762038283419906	0.735472302924595	0.886446250445756
Arid5b	2476.32362076119	0.0591092315820239	0.0839936205541603	0.235215029927962	0.546542525680567
Arih1	2527.65186483132	-0.0565974194039816	0.0762701709558947	0.258936536022827	0.568595058530936
Arih2	1018.32161429762	0.0088338528970451	0.0643296915291467	0.846781640522096	0.936709857620186
Arl1	1836.08245685595	-0.0266779578840842	0.0650815616887241	0.563759524348935	0.798180365860355
Arl10	414.898009433987	-0.0415494623831889	0.0755606445357188	0.385477123530057	0.677295759117299
Arl13a	4.64059558138011	-0.00724387023904019	0.0910667772209928	0.458229590140355	NA
Arl13b	451.53150580934	0.0424216793005581	0.0821148601319921	0.347260456433125	0.647171285487507
Arl14	0.491643303750673	-0.00103096650420836	0.091301076546682	0.617921472174557	NA
Arl14epl	0.492269929238421	0.00105679122557049	0.0912460927222421	0.910288317940467	NA
Arl15	664.977396417457	0.0289679733867257	0.0774701485120841	0.517477390599892	0.766966800864248
Arl16	389.526028618306	-0.00872952456640397	0.0718664948190228	0.845492012772059	0.93620666904254
Arl2	1367.42377094408	0.0206021530090397	0.0741899412866393	0.644878364267703	0.840203827904558
Arl3	453.2175899541	-0.0198254613165802	0.0836286808723627	0.592950300321561	0.814882929876619
Arl4a	1599.05201448563	0.00408209975249663	0.0790966165389607	0.914976412776776	0.966247516305575
Arl4c	2847.08917498468	0.00700172743096526	0.0682484942388526	0.876196495002986	0.949481391718974
Arl4d	1571.81119517117	0.105526548198293	0.193104931418574	0.0137882197801852	0.180280343451343
Arl5a	4201.41758482009	-0.0120076394572242	0.0625009662580639	0.795637535074809	0.913318932251591
Arl5b	1340.33039330628	0.00219709996892882	0.0782344471260377	0.954220388113709	0.982753880210641
Arl5c	34.8420314352272	-0.000210528915428355	0.0885155240089533	0.995177786690014	0.998178462997964
Arl6	231.093648460634	-0.0141536886710075	0.0821292771881358	0.70671573756254	0.87438479118664
Arl6ip1	3276.49721174064	0.102187158628671	0.0927500776062445	0.0724051436291989	0.331167982779003
Arl6ip4	1835.44201922062	0.0112985415354	0.0660878686205865	0.804567513894643	0.917014638944141
Arl6ip5	2391.3098413578	-0.0935604250910243	0.0912266727009339	0.0968509844724929	0.373411450645428
Arl6ip6	263.42000035118	0.0183754517537577	0.0826533129397855	0.624977551447953	0.829869635599326
Arl8a	1665.41002159878	-0.199996096547774	0.160280388889192	0.016970896559043	0.191077487747906
Arl8b	4051.16805460977	0.0268558923135699	0.0716149720154114	0.561181359005969	0.796817367403354
Arl9	0.772882374794474	-0.000520386789810049	0.0913240148384099	0.485607416205634	NA
Armc1	1064.42024796867	-0.0803750758178198	0.0660117978262212	0.108386140025656	0.388262436584042
Armc10	332.246656488711	-0.222580455964138	0.114552592017528	0.00471836857632492	0.123159752036043
Armc12	60.6554138036799	0.00679291007538955	0.0884415188532322	0.845035776635576	0.936136287871381
Armc2	12.7619435468213	0.0123904839488013	0.0917108326552793	0.22838033240079	NA
Armc3	0.661695005923448	0.00165985316259325	0.0913252419911086	0.850302409624131	NA
Armc5	1554.03287967171	0.0450539076597915	0.0734737394659167	0.355718968609441	0.654347238553169
Armc6	535.471135773208	0.214025336284845	0.175416268174579	0.0128323641967373	0.175139312417745
Armc7	338.007134867559	-0.162340886485393	0.11927693959673	0.0230946373202912	0.211633560736591
Armc8	782.132341147833	-0.132660263713518	0.0862475140584725	0.0274975882407029	0.225143389922733
Armc9	224.406561667559	0.0223798915689609	0.0835012350164984	0.5535102503735	0.790691326419194
Armcx1	311.106283977804	-0.390239476215635	0.292038971056522	0.00523880011985235	0.1280953793408
Armcx2	670.880781276994	-0.012856568739112	0.0831089195171281	0.718251977585752	0.878484505120701
Armcx3	1449.6680485504	0.00993567498093965	0.0770241162996873	0.809563031696894	0.919266823433342
Armcx4	167.285530065401	-0.0532106623217463	0.107064476522285	0.0932317037832546	0.367581667837837
Armcx5	226.120783220636	-0.0802776832516086	0.121321723376811	0.0850705999262577	0.354542944999864
Armh1	4.73904909051917	-0.00670647381678629	0.0907354762691357	0.578530852296336	NA
Armh2	1.00140660060613	-0.00550148304310885	0.0913205156609045	0.354379363224782	NA
Armh3	1065.39805506402	0.0300155458737962	0.0676952949096781	0.524619483013544	0.772357483227842
Armh4	31.0148725522598	-0.0272335169450853	0.0944813671444271	0.226505206913646	0.5362691657076
Armt1	252.543036584771	-0.0196409364615888	0.0734022799328138	0.777040997426745	0.905947858297452
Arnt	1953.39724578345	-0.119521578201906	0.105210145880244	0.0534922227573705	0.292484738796628
Arnt2	80.1297080978302	-0.00614935017846335	0.0883483745509877	0.798311141013086	0.914496741557235
Arntl	915.786525007452	-0.0570804311281774	0.0869777942489169	0.245266479729711	0.555756996681057
Arntl2	101.624987136773	0.0219681870547768	0.0936160182274824	0.185198862474025	0.490673378952224
Arpc1a	5553.6922903369	0.125199625782828	0.104834968806613	0.0464446162984159	0.275563206629174
Arpc1b	8565.58182795167	-0.0546956713665878	0.0920934415207649	0.240195494841377	0.551308786619232
Arpc2	8240.20868125061	0.177916057435288	0.106812683387646	0.0113345361088933	0.165606950461296
Arpc3	3331.69250831343	0.0876495498787604	0.0904608510889558	0.110256386354946	0.391046327238447
Arpc4	4732.88819763667	0.0767318888082519	0.081869491156245	0.147045571502525	0.442982713112165
Arpc5	6066.46383865406	0.0653218940180312	0.0665277724761083	0.18363198381629	0.48959401612455
Arpc5l	2003.2063504624	0.0952778622953324	0.110168846067466	0.0874993883489466	0.358498145400912
Arpin	394.642545163847	0.0621749621357015	0.0981679028510744	0.176412237338072	0.480830915183647
Arpp19	944.802984374541	0.0059147196990337	0.0749494477964174	0.888801395485904	0.95463613869211
Arpp21	42.4983508082778	0.00242466974816182	0.0910042238833876	0.722989854636918	0.879807600710041
Arr3	0.503346914605936	0.00272154132246682	0.091375072686384	0.02914900297179	NA
Arrb1	1238.95207188242	-0.0985088645941455	0.125086785983413	0.0694732987484067	0.32603217365394
Arrb2	926.08231596974	0.0113182052203929	0.0762331360547818	0.788210076649606	0.910303886607256
Arrdc1	1025.39965707548	-0.0192715666425228	0.0694821487033323	0.681852362566252	0.860547030412213
Arrdc2	518.594652960513	-0.035385732933086	0.0856285764579371	0.414723944565991	0.698011577445871
Arrdc3	1943.28698516231	-0.0463944898983616	0.0785537058263303	0.342022213283585	0.642453806803467
Arrdc4	2801.67814657468	0.0397537223648443	0.094901267257726	0.251338843757834	0.561216175634102
Arrdc5	0.651355829236307	0.00146776153475762	0.0911691865833604	0.807169468438868	NA
Arsa	723.468036662219	-0.00526671437865419	0.0780543973913574	0.899122238691884	0.958950804393986
Arsb	715.27156791746	-0.0638255272685563	0.106803448264078	0.133584362887199	0.427374351764369
Arsg	221.790251313544	-0.0350442283848882	0.0928002258439913	0.298451403981114	0.603970341454168
Arsh	18.9493134881643	0.0148718612349503	0.0913534885885419	0.365207104489361	NA
Arsi	683.150121231572	-0.0337271363657606	0.0918130703660179	0.307025422355275	0.611741418215608
Arsj	118.797775376632	-0.0100792611077825	0.086719193010466	0.728204521358139	0.882507622935425
Arsk	636.630862904574	-0.0611918388621216	0.0990537961209563	0.167076943369293	0.469337902190567
Arsl	2311.59884382472	0.0220704301320982	0.0863212090966039	0.517925501434422	0.767413417301901
Art1	20.9483656514883	0.00311605670556216	0.0913011471979935	0.399378630041173	NA
Art3	926.335338897008	-0.0406035982532242	0.0860920434769484	0.360580763511514	0.658413002074958
Art4	2.86912982587611	0.0210629248757156	0.0946527323816966	0.00518543648686988	NA
Art5	64.5998321685583	-0.025094845159755	0.0921547159307883	0.336782883155389	0.637333877626149
Artn	131.696153620422	-0.0205861056991389	0.0900395753011098	0.441897474728826	0.713339519074724
Arv1	206.180348067425	0.111920401044625	0.120515398420584	0.0632937629458342	0.314546729214785
Arvcf	1279.6791258442	-0.0561144901395801	0.103306579969244	0.152235605194769	0.448522779960036
Arx	0.946781225576278	0.00307130433516699	0.0913671040469304	0.572396116789867	NA
As3mt	105.147626131959	-0.00403599260201151	0.0877310049447318	0.865725217424341	0.944707538989904
Asah1	2292.60151851353	-0.154426549613536	0.138018985716766	0.030533478394553	0.230973860001624
Asah2	343.132019435931	0.0327387939058722	0.0996464814292732	0.00091153004325202	0.0766972102275111
Asap1	1702.29477514031	-0.0646296769507123	0.0825323005377171	0.208285944402226	0.518684218093565
Asap2	1155.23337318846	-0.0197867111561069	0.075393301317572	0.653375267481918	0.845643469366058
Asap3	1444.4522231599	-0.208056226635098	0.197044037124955	0.0160913785495912	0.18828024047439
Asb1	43.8094685364221	0.00367700743147198	0.0823929762244476	0.91846793872473	0.967994271760085
Asb10	5.34623270234542	0.0246109688036058	0.0957090380143152	0.0174382494822999	NA
Asb11	25.690921185012	-0.0218670383296911	0.091459452278579	0.36026349579927	0.658220595722666
Asb12	4.90084040452104	0.00240167078379217	0.0909554051241488	0.686436989432966	NA
Asb13	220.342338218626	0.0174652956729382	0.0849799238152627	0.607469238022298	0.822176146580033
Asb14	3.43552107663548	0.00393351223531105	0.0912260005137587	0.488846882094792	NA
Asb15	0.842280944704619	-0.00385797812215836	0.0913468922785876	0.538925191514064	NA
Asb16	28.0677763510971	0.00846351599632377	0.0899297098222262	0.613405224645368	0.824812741961125
Asb18	0.675534474380671	-0.000163833731656797	0.0913133650469367	0.896915413269998	NA
Asb2	489.554789374582	0.0165877120961071	0.0908178884338283	0.423201343071268	0.702666513208523
Asb3	259.198422510871	-0.00683110871032876	0.0693808820597167	0.88183466515323	0.951551225886527
Asb4	1.48329586735553	-0.00871473814172783	0.0918022304288386	0.201544617989193	NA
Asb5	54.9675519636067	0.0100551178215036	0.0911923392070975	0.400690414205131	0.687994341934097
Asb6	1362.7660263329	-0.0519089315000139	0.0689699192288442	0.291797054069117	0.597461360063648
Asb7	155.714828765104	0.00408144311862642	0.0776284798876322	0.919821015793526	0.968215704274942
Asb8	1140.22989387518	-0.12194665790456	0.0620691215871553	0.0150638885648234	0.184966694913206
Asb9	0.363362136724185	0.000287348772904121	0.0913203125453311	0.757137245037392	NA
Ascc1	468.528891291122	0.0941650907050195	0.0927018366478109	0.101322893567547	0.38032289095693
Ascc2	1107.08638593517	0.0526479839324321	0.0653256044368791	0.272306218610467	0.580707439942572
Ascc3	1397.70217079176	-0.0108206178936527	0.076648177418366	0.801783501338973	0.916180805801762
Ascl2	552.241824352114	-0.0336718602909767	0.0878491006595732	0.383808062254411	0.675797855941732
Ascl3	69.1731222848525	-0.0782074002840784	0.126346873546971	0.0684794440046118	0.324485134596727
Ascl4	23.8875021567982	0.0110064184964752	0.0901436136496949	0.547622774820689	NA
Ascl5	0.302548112678639	-6.70183267621837e-05	0.0913281272768083	0.963692936077677	NA
Asdurf	12.306499803258	-0.0239579228791428	0.0918540274978722	0.347968490530399	NA
Asf1a	466.180048907354	0.0426173050721116	0.0802768699419674	0.352875260787835	0.652472560794879
Asf1b	448.201686397814	0.591634290462859	0.193358757903559	7.92472180783526e-05	0.0354235064810236
Asgr1	11.2797594375069	-0.0296158228432609	0.096142880200662	0.131768758379498	NA
Ash1l	702.078610665761	-0.00839276027458254	0.0832654257003139	0.810632708898023	0.919475076063877
Ash2l	2161.67983566503	-0.100008924541805	0.0619790958426455	0.0438073579121284	0.268427350601773
Asic1	1.08428493362678	-0.00386771010236105	0.0911620530384389	0.624672906181593	NA
Asic3	99.4772384445531	0.0654272948669669	0.103430938007314	0.152315518842951	0.448665811682367
Asic4	28.4763252376701	-0.0454042857146795	0.106385131286418	0.0300418873113972	0.230214047933161
Asl	309.656098272379	0.0296105222879005	0.0820413024995594	0.490918517200328	0.748624570366045
Asmt	0.255079356786305	-0.000629400399573287	0.0913320257418179	0.932361787998753	NA
Asns	260.701720130773	0.0416978472390807	0.0956128542191739	0.225345334615472	0.535010015412617
Asnsd1	1597.84595727262	-0.0173439241020732	0.0611299837942418	0.704975414650663	0.873222058465802
Aspa	48.2450327473476	-0.0218133278209813	0.0866694310560969	0.471170684511232	0.734163994689397
Aspg	129.561853138378	0.0794160732080291	0.132428570119186	0.0378379576046781	0.253981297783818
Asph	728.884185393698	-0.146607084628182	0.114388797396374	0.028228196534733	0.227900240996764
Asphd1	4.09194355451707	0.0123047196173556	0.0917508582634241	0.301663788472557	NA
Asphd2	12.1945202112986	0.0117357324488803	0.0901884347664244	0.543243684240939	NA
Aspm	454.591143381554	0.213420764532336	0.31846041618383	0.0130071539558475	0.175915847644221
Aspn	4130.46508676791	-0.04184375997092	0.101121946639411	0.110560897433195	0.39114814107116
Asprv1	24405.3283892049	0.0191807010553794	0.0919142806867243	0.309245629493887	0.61353472254821
Aspscr1	1128.26144473576	0.0333764251807115	0.0641859794758269	0.474217092547135	0.73602879617114
Asrgl1	271.544276138434	-0.160341647151307	0.172328078232446	0.0264309410775335	0.221704854852819
Ass1	2600.80180334873	0.263669989207843	0.237548819629586	0.00889174966656574	0.15056093527923
Aste1	192.453627324414	-0.0157840670150245	0.0746707353351359	0.717971837613659	0.878484505120701
Astl	2.5608352617327	-0.00625934167874279	0.0913898254292792	0.346745684630999	NA
Astn1	0.508774905077665	-0.00113326390960376	0.0913196608282924	0.822914144356029	NA
Astn2	14.3303076930084	-0.0320221698244672	0.0986988801789228	0.0337206111965854	NA
Asxl1	1366.94367353904	-0.00170503906553129	0.0605651102664489	0.971421219525245	0.989112158374083
Asxl2	855.255227157714	0.0340553206474813	0.0840410960472649	0.422508233938915	0.702108403529378
Asxl3	16.2181255518668	-0.017620872715738	0.0915649629211138	0.396486579981087	NA
Atad1	1801.74645937169	-0.168707294685348	0.0795070186237746	0.00570122399093446	0.129590920679088
Atad2	345.221180249414	0.0239026086198601	0.0876901277344626	0.456556503851074	0.723333030208005
Atad2b	752.409760615942	-0.042403623896165	0.0783178682749022	0.37090752086255	0.666934151906715
Atat1	148.238527716692	-0.057791371187798	0.0988231527631429	0.186301416285848	0.491600673665483
Ate1	543.516228462852	0.00150096199999609	0.0780925040434684	0.96864418388583	0.988054368273759
Atf1	1475.03403412524	-0.040057270301222	0.0690628719348377	0.402263786667944	0.68918208222521
Atf2	1247.51410228136	-0.135713810941799	0.0959673781874045	0.0310742945608425	0.232894489894754
Atf3	374.953902422984	-0.0490566000057318	0.101241905261105	0.18550188625093	0.490673378952224
Atf4	5743.74383956119	-0.0403277906254886	0.0756395052717513	0.405138657134726	0.691209846332911
Atf5	601.112577347481	0.0865241799787247	0.117662576414982	0.0992446120414486	0.376389157048018
Atf6	1743.2384732206	-0.0234496317842355	0.0553528575235154	0.598196823514134	0.818265981021915
Atf6b	1581.25390925425	0.171479987488527	0.120360838469047	0.0159240743243454	0.187576874753113
Atf7	430.811073765822	0.0028990773395643	0.0818596938266133	0.932829381800919	0.972779276718744
Atf7ip2	5.56389378259531	0.0088066220791358	0.0911520731711528	0.455050234399462	NA
Atg10	257.736121233275	-0.0147537554931906	0.0800610762134114	0.711515153739387	0.876616282933287
Atg101	477.955510344874	0.470425487946242	0.162134415174125	0.000157316398607167	0.0441226228564102
Atg12	1224.48412879041	-0.0675007750462365	0.0701565982923834	0.183909061522188	0.489739301756663
Atg13	2904.24954633407	-0.0487511645170866	0.0785570877060617	0.326565257913329	0.627763667409255
Atg14	882.474250428424	-0.175037564353712	0.151369926438849	0.0225406075739372	0.209283812943396
Atg16l1	1312.37315261854	-0.0546637891206196	0.0690268834508669	0.265710643633645	0.574996224891929
Atg16l2	304.738594614086	-0.0727768881060827	0.107774575775682	0.127687458286063	0.4187517058043
Atg2a	2848.36273958517	0.0921061558542132	0.0999908122896556	0.101837880033984	0.380331674420573
Atg2b	1487.76124858777	-0.0436870935515774	0.0727241572450773	0.371005953335295	0.666943465691599
Atg3	1850.70296821215	-0.030464355796617	0.0575709687469887	0.498766080853652	0.753679602907062
Atg4a	371.33975113585	0.036926484372822	0.0734451436021725	0.42554633270685	0.704045839397797
Atg4b	1227.6887994325	-0.0594382668820555	0.0605835080537871	0.206657207130952	0.516578011939264
Atg4c	341.067065666636	-0.0503603760543691	0.082433136039681	0.294244492165578	0.60010038129706
Atg4d	376.523348683871	0.15013083441166	0.277088105603081	0.0142492027640076	0.181658285504781
Atg5	615.72160124876	0.10705583914408	0.0930165988298437	0.064516156361938	0.316909031799849
Atg9a	2242.26702087057	-0.040557287169338	0.0687106036258383	0.401681420838698	0.688596721437768
Atg9b	1565.65672386616	0.0231039111901655	0.0916127337201776	0.347665356746885	0.647361370158921
Atic	1374.74252745374	0.100770149022552	0.0835700154119074	0.0661263195482164	0.319983381196782
Atl1	131.47141244159	-0.278909916395409	0.190470957214006	0.00637675166987894	0.13490310943988
Atl2	2152.26894295925	-0.0513975665048319	0.0810215930685957	0.292911863109066	0.598922407395601
Atl3	3983.79289849918	0.0238297482125204	0.0715650713236553	0.599594488808978	0.819159462074845
Atm	627.781061943511	0.0157665027388293	0.078394141759084	0.701669128498841	0.871626985206015
Atmin	2139.00365170459	0.18244870568423	0.164896350157674	0.020139352254349	0.203500965647191
Atn1	4170.06529901982	-0.012372735938726	0.0714471101169095	0.786516346313709	0.909779987952628
Atoh1	3.79652646067276	0.00655037872578808	0.0909231672432272	0.606924431346248	NA
Atoh8	348.735482346358	-0.186815234266356	0.651394274213549	0.0102152871689726	0.159781621128407
Atox1	1414.45722678212	0.113534919240348	0.134146094720372	0.0540153238637385	0.293268221750249
Atp10a	246.787397325299	-0.0154125098543472	0.0798899477818047	0.706587529411658	0.87432706878765
Atp10b	890.63073451124	0.0315064286992299	0.0948660977271971	0.207067027855494	0.517360133876852
Atp10d	2034.12667966194	0.0471939131137763	0.075476797195544	0.331519679780887	0.632648620303041
Atp11a	1818.84582988116	0.0596099422183433	0.0802959200598452	0.23554065280709	0.546766228132524
Atp11b	2271.83932141792	0.10575536100511	0.178120103328464	0.0227375688743394	0.209425747056376
Atp11c	270.665745533519	-0.0371572923819517	0.0829149782465099	0.392116327420451	0.681510235494352
Atp12a	843.866542439524	0.0031157800719765	0.0896529536066358	0.846170487555713	0.936522953729258
Atp13a1	2663.88051453893	0.00750063888918055	0.0550655010995569	0.863093841552991	0.943860421221252
Atp13a2	3356.80219493751	-0.0468115361520838	0.0838938330193997	0.322649203647615	0.624186412632759
Atp13a3	1742.54418108708	-0.0145027914656914	0.0772078470673012	0.730809888032478	0.884013443380164
Atp13a4	37.951033819037	0.00625181109860049	0.0897404352808901	0.733116287152788	0.885309866731404
Atp13a5	26.1513518864341	0.0296622525942696	0.0969352649894632	0.0858239907574829	0.355539302717394
Atp1a1	17483.6034063346	0.144732890390507	0.101128744053306	0.0244106705919178	0.216374570261408
Atp1a2	621.378036206209	0.0112017434747427	0.0913972374862966	0.358659677479235	0.656800413092175
Atp1a3	40.9569152564822	0.0305171240313243	0.0963535374115858	0.150354816816641	0.44724709869213
Atp1b1	1211.25880859957	0.023710357016297	0.0893302225875573	0.441394812186112	0.713047983659586
Atp1b2	265.138411216364	-0.0709367789309172	0.126827584630725	0.0380565435710139	0.254028205583316
Atp1b3	9344.05982129808	0.0836645324151817	0.0885845485956518	0.123729146208054	0.412599987624321
Atp1b4	2.64611604554946	0.0036789654902629	0.0913444592015167	0.30728765854013	NA
Atp23	399.029019641716	-0.00314173830330987	0.0761689158072714	0.942458003220036	0.976665889883314
Atp2a1	1763.12688569201	0.00466132125834116	0.0912618105462951	0.377998979961415	0.67183118903679
Atp2a2	6849.02040518674	0.0557122990022983	0.0783748436729228	0.263153054552619	0.572631125938288
Atp2a3	1126.94967978634	-0.0738557536197981	0.113710329296994	0.104452020013667	0.384379134107408
Atp2b1	3738.31439985855	0.0147206376863394	0.076346091261406	0.731262929811965	0.884116722849323
Atp2b2	18.0819995058316	0.0559265878718272	0.113970571750639	0.0241923419198171	NA
Atp2b3	10.7582370323591	0.00707312294827847	0.0899784571316023	0.611847520790778	NA
Atp2b4	3901.40400855677	-0.0553596496151698	0.101412053858494	0.163053467101901	0.463220812994158
Atp2c1	2308.07788625393	0.0549679005662392	0.0795013558497906	0.264162392576556	0.573816076448755
Atp2c2	983.52295553635	0.0555057434012939	0.114680317438244	0.015887294069374	0.187576874753113
Atp4a	6.59606824570948	-0.00343696088776167	0.0906343402541534	0.751571531755119	NA
Atp5f1a	17171.1306629128	0.13246518308008	0.115601902650544	0.0405866011044112	0.260687356173102
Atp5f1b	22477.4475242927	0.130294073305405	0.117461570304603	0.0438371288454797	0.268427350601773
Atp5f1e	2482.43621270575	0.0430108423834568	0.0880825019432469	0.318401787416012	0.621339586248108
Atp5if1	1751.12956353118	0.259084842898166	0.187611911172426	0.00859444130373065	0.149812759043891
Atp5mc1	3740.9890388707	0.094133348128301	0.115728765663262	0.0882208059768787	0.359519112169001
Atp5mc2	4957.7912164959	0.141989011059252	0.113580391833159	0.0324945625396117	0.237872171221395
Atp5mc3	5085.89796063314	0.159622541741056	0.146796229569284	0.0273765458923768	0.224709456233313
Atp5me	766.608007281512	0.0437313396884851	0.0900648860072684	0.300298334369663	0.60550710104647
Atp5mf	1911.8746628142	0.0373831454109762	0.082879235445352	0.399051355238608	0.686969621534848
Atp5mg	3930.73364540827	0.0217806063645137	0.0741047215249754	0.625509461193772	0.830143564011478
Atp5mj	1554.83034892161	0.116400696755465	0.130103426082676	0.0571659590414149	0.301193729823238
Atp5mk	1258.81045679027	0.071727847973412	0.102677018644476	0.143177542782733	0.438920321343958
Atp5pb	3971.06118323711	0.238906834151981	0.151160151426978	0.00705909429385288	0.140013238366989
Atp5pd	5132.88489141531	0.0422729174287971	0.0836227736831675	0.352820735976992	0.652472560794879
Atp5pf	1618.12658911124	0.17250012251539	0.160992364069027	0.0222041273030775	0.208689973030108
Atp5po	4156.3815630695	0.0516715937717976	0.0853867619586321	0.281794359041833	0.587739397384838
Atp6ap1	4284.29511974306	-0.0514091360822252	0.0555742800635883	0.251672210116428	0.561522273203148
Atp6ap2	2882.72779247621	-0.00648368510174244	0.0701248976226174	0.885477044865078	0.95296543900008
Atp6v0a1	3256.9726980629	-0.0150149767325541	0.0614503344573876	0.745854621193275	0.890573267017166
Atp6v0a2	1889.7023156517	0.00326804569491553	0.0667432733646849	0.941586716689341	0.976045829083581
Atp6v0b	2587.39530170907	0.0223464604163489	0.0709315369693842	0.628868072816807	0.832207319231345
Atp6v0c	8933.12856652435	0.0757009871716254	0.0946989640950324	0.152063032316772	0.448444717485856
Atp6v0d1	4977.77457119189	0.0488974072912195	0.058647258981259	0.286954077624574	0.593234734259561
Atp6v0d2	8.34504411893747	0.00565211731876086	0.0909025081510006	0.61541515144875	NA
Atp6v0e1	2362.62245002742	0.0916464997051447	0.09815684373473	0.101192799734236	0.38032289095693
Atp6v1a	3860.83416177731	0.040182938264746	0.0826058330256299	0.374834334767054	0.669196545988893
Atp6v1b1	2.38312978798179	-0.00263569190306359	0.0913487661338948	0.47529743320704	NA
Atp6v1b2	5175.54993590611	0.0588308046910925	0.105067875918021	0.145260790839729	0.441306339051814
Atp6v1c1	1157.48596031982	-0.0222797760947621	0.0552533645618515	0.619895439701704	0.827550026065898
Atp6v1c2	1150.25584896802	0.0151950060880866	0.0889967224659005	0.531642946279838	0.7772770988067
Atp6v1d	2211.2550240045	0.0921589706936706	0.0798325527426673	0.088362986783275	0.359593781556347
Atp6v1e1	3996.24195698078	0.0142693514570211	0.0709084505013894	0.752505034946215	0.893486512814033
Atp6v1e2	1.23643962232447	0.00193266086716062	0.09129439830102	0.424701594663966	NA
Atp6v1f	1301.78624363563	0.0378079717842553	0.081910064699503	0.401495991231513	0.688443857417353
Atp6v1fnb	71.877436406012	0.0180272593843142	0.0875304339579499	0.550358691474551	0.788653985587753
Atp6v1g1	4079.08006614982	0.0341288573339199	0.077084440689902	0.463086036333607	0.727825865989385
Atp6v1g2	81.847309367553	0.057261912493872	0.103452307027196	0.171523082861012	0.474741907361438
Atp6v1g3	15.3109614666644	-0.0192793000323075	0.0935392004395469	0.0780067278736595	NA
Atp6v1h	1929.60851620696	0.0211159409656791	0.0654226186446208	0.64801056633124	0.842449942549951
Atp7a	1144.11388727423	0.0260772238922765	0.0905175560788725	0.394354050065644	0.683158572379674
Atp7b	31.3470539533424	0.0637277790046228	0.120247998828162	0.0382935218452906	0.25464924987217
Atp8a1	1928.18085631406	0.0308762480901346	0.0892979677815776	0.386593677587319	0.678183051683866
Atp8a2	31.4271715485267	-0.014954999725769	0.0898743295881479	0.53624269019326	0.779459159861078
Atp8b1	574.66078153991	-0.00221079932199543	0.0788498782167809	0.958023688004691	0.983533397919981
Atp8b2	2667.24573264572	-0.251305748700463	0.250251440153265	0.0107468132960947	0.161983579965583
Atp8b3	57.3149395229986	-0.016210953708316	0.0901300626714547	0.46982121001314	0.733664796367931
Atp8b4	133.113385619839	0.0141607205492156	0.0889834003613823	0.550665207227425	0.788696818281875
Atp9a	2693.27498370083	-0.0770694658455042	0.0830485480265731	0.143274622559009	0.438937717088043
Atp9b	1218.54215388377	0.0568171167797796	0.0643001624679603	0.238426288430907	0.550250020928638
Atpaf1	442.044681831616	0.0324369130165676	0.0726097112509478	0.482602114190838	0.742672473521866
Atpaf2	590.472767773756	0.171290070535709	0.0914577243288655	0.00859315944682809	0.149812759043891
Atpsckmt	259.831195306863	0.0228976669232003	0.0823857606615025	0.572618227730236	0.80414064438709
Atr	551.225281934484	-0.0797564539738628	0.095918922159439	0.14199871392991	0.437182437376975
Atraid	1001.51524978988	0.0378005136343591	0.0753032265508416	0.426172318992356	0.704254631145564
Atrn	816.858012190905	-0.0186115954072864	0.081374917481347	0.639906786048811	0.838284336261764
Atrnl1	1336.66672021294	-0.0969850125979416	0.118514866097877	0.0792000999943678	0.344898535096174
Atrx	1450.22627726954	-0.0177607857386607	0.0769808172824325	0.679838662230644	0.859806562736263
Atxn1	549.26267028987	0.106178695573648	0.117740150763232	0.06959599646857	0.326286834967691
Atxn10	1452.90161247331	0.0536559151831772	0.0691167868847098	0.264570584656768	0.574244289153424
Atxn1l	1827.7492675344	-0.0392335204619543	0.0716319036035819	0.411713271536048	0.695748382086282
Atxn2	1025.31130497981	0.0404900575810991	0.0689469231098268	0.399201481067332	0.687117946363388
Atxn2l	3312.67181578738	-0.00187020809683238	0.0686413743991855	0.969170448074388	0.98819881061183
Atxn3	1408.986037535	-0.00386456413771288	0.072533599545621	0.931451730699388	0.972243349685449
Atxn7	718.548731975033	-0.0204896166651394	0.075208382924108	0.651471770924835	0.844442563939709
Atxn7l1	562.181149440301	-0.00435713929624312	0.0715346452484375	0.922065295951895	0.969296832019983
Atxn7l2	312.168477748728	0.054942027425889	0.0761083281244482	0.270299252892825	0.579143276419858
Atxn7l3	2510.04874243407	0.0112731427434451	0.058801939479344	0.801540728638246	0.916180805801762
Atxn7l3b	2651.62047572625	-0.0920445156774033	0.0675096961002256	0.0700419390811035	0.326984300462175
Auh	523.502859451667	-0.0902749810937737	0.0988199954260959	0.110242668390458	0.391046327238447
Aup1	3592.35072098491	0.00636209912201324	0.0642568686000137	0.889212108518429	0.95463613869211
Aurka	428.482679184535	0.0419439577201131	0.0964428285082477	0.213565009911036	0.525065985178318
Aurkaip1	783.480597519345	0.0893759820447162	0.0989836451392654	0.104875957955303	0.384495868236029
Aurkb	288.121006260657	0.589346783143165	0.234061897713332	0.000307973727153758	0.0484094087165644
Aurkc	395.33864966394	-0.0212616987253603	0.0850152650877307	0.559170581782697	0.795779126636125
Auts2	1395.92773410851	-0.0164957451381891	0.0805561643480653	0.677946116037541	0.858698294055893
Aven	286.31770216441	0.248400959426647	0.133685035959921	0.00472980991284144	0.123233517291956
Avil	202.560653017815	0.0943384681247792	0.156627638296978	0.0288027990463116	0.229707483045546
Avl9	931.197464964174	-0.0373445689166814	0.0809106157694781	0.408002890418876	0.693120349709217
Avpi1	7267.25118334662	0.106806940062143	0.141715764631667	0.0598023932544874	0.307334419422997
Avpr1a	29.4424248732113	1.72794794222717	0.558791850880551	0.000178480031327803	0.0445477799432881
Avpr1b	0.393542062642287	-0.000990150129734306	0.0913119559588219	0.879204032027411	NA
Avpr2	4.61181778907705	0.00486587646865699	0.0900064605479277	0.762277627526154	NA
Awat1	3266.033423167	0.0191482995899	0.0876479676707957	0.526511553213042	0.773770733694576
Awat2	699.767416166111	0.0410046468326476	0.0987473779379666	0.153956623344673	0.451125410081388
Axdnd1	5.13272167312335	-0.000780213792803336	0.0904220671076279	0.895024858922038	NA
Axin1	3363.24294706444	-0.001997220321423	0.0690458191574802	0.966963084254521	0.987184352093118
Axin2	1599.53875859529	-0.0929091795031874	0.12309111338255	0.0829603833655489	0.350773078232578
Axl	5939.70759517483	-0.478160760016748	0.230187801231904	0.00129104762824794	0.0831068181143948
Azgp1	282.945888512028	-0.0128245486187622	0.0873715689562295	0.646715189905942	0.841240094233171
Azi2	1408.53853613307	-0.0975147713618994	0.0691989707412908	0.0630859801540453	0.314546729214785
Azin1	2530.47311097468	-0.00730582783287854	0.0686321908021513	0.874428932938797	0.948913657286305
Azin2	98.365746026842	-0.0176303328244569	0.0873088313649852	0.581806652161673	0.808663380784529
B2m	23922.3585061173	-0.0207575092407503	0.077560426894523	0.637574534561983	0.836915310853868
B3galnt1	411.346651213889	-0.0717367478131097	0.112415513985857	0.103893684205887	0.384045378838427
B3galnt2	825.96470661779	-0.027232784164541	0.0751777124987972	0.544858416832086	0.786126164450893
B3galt1	16.6609725973405	-0.0178477650900642	0.0918176593460363	0.316861134342887	NA
B3galt2	30.8033956905842	0.00250693587430822	0.090401842066202	0.837003498820043	0.932041466246207
B3galt4	1320.89902299502	0.0563074129522618	0.0840538630990213	0.249133512132676	0.559611456901036
B3galt6	240.90716357027	0.0437600462387595	0.0896465403242355	0.299474947580726	0.604784646363788
B3galt9	4.31710560157215	0.00273499068644109	0.0907687454283945	0.78242989165283	NA
B3gat1	4.18544717441276	-0.00525028010854912	0.0911187512445599	0.569791984456207	NA
B3gat2	0.44701466410523	0.00194560511217724	0.0913289321525044	0.622237327826001	NA
B3gat3	828.510219383326	0.0342812240749968	0.0804541599783781	0.440120303274025	0.712205603962819
B3glct	296.548895784346	-0.0398184930526686	0.0830620143013017	0.374995607481238	0.669196545988893
B3gnt2	1804.94408811533	-0.00793621891465158	0.0648848709290741	0.864478703694308	0.944147772592455
B3gnt3	26.4716851547416	0.0264759617897482	0.0962510060477651	0.0403862033501715	0.260100969257476
B3gnt4	0.508283445524136	0.00143634851035689	0.0913058538290771	0.731567496643795	NA
B3gnt5	5.31244158246482	0.0103623980226805	0.0916899046029117	0.308992093430528	NA
B3gnt6	1.10545911321939	0.000136555086961905	0.0911493884335298	0.833209223445425	NA
B3gnt7	203.5313768909	0.0249686801535153	0.0913460403834322	0.358935121272366	0.657052466685427
B3gnt8	89.3995912116985	0.0504647427916533	0.107505347697836	0.0697541383157864	0.326461070770061
B3gnt9	351.05570988789	-0.0281785587411825	0.0883098292938439	0.42109055684836	0.701523331604814
B3gntl1	207.428776331233	0.0485601530776737	0.104620675883652	0.118333172872164	0.402261788542195
B4galnt1	65.4345048745996	0.0367849470093292	0.100246091975016	0.0559131352020577	0.298600198795211
B4galnt2	2.22587987361509	-0.00864996198448456	0.0915296501414191	0.306035106705961	NA
B4galnt3	387.049839942181	-0.0643738501425771	0.111347073193991	0.108288885353621	0.388262436584042
B4galnt4	136.806430190789	0.0488859507849085	0.100147206115209	0.156140277405429	0.454966495825475
B4galt1	5319.22631287962	0.0364405487904721	0.0690353846604417	0.444787641514813	0.715340951678422
B4galt2	558.483176620044	-0.0427256944812038	0.0930993171096516	0.270609615971467	0.57920187080102
B4galt3	1206.50928499182	-0.0373646797662301	0.0745536977721549	0.443593263672849	0.714142717341185
B4galt4	328.055509416524	-0.0277306566842345	0.086721633162462	0.442415135188347	0.713759880219404
B4galt5	1112.35345340205	-0.074737416297937	0.100810186659876	0.146466355195026	0.442321861589745
B4galt6	1439.22482392788	0.0079938688491734	0.0824329691401834	0.822216177760954	0.926061433597849
B4galt7	298.866039423547	0.059263425162008	0.0955587565765573	0.1992756953233	0.507031914383638
B4gat1	415.75112501903	-0.0582068035423739	0.077369648047903	0.251222119411421	0.561043121945506
B9d1	256.213614844009	0.00909777554025188	0.0824185280483443	0.795495521950193	0.913297050002051
B9d2	283.852118545919	-0.0183337260079386	0.0809124921880756	0.649989958165052	0.843616891392466
Baalc	67.3532784580609	-0.00154030486856157	0.0882886312940942	0.946890122125493	0.978998986265798
Babam1	1997.78986637373	0.0821121695582207	0.0809293785087216	0.12564385448527	0.415099803615741
Babam2	556.525515974363	0.0676850213237574	0.0956950609260924	0.178733186672555	0.483746358025397
Bace1	873.001598972628	-0.0808558293320752	0.107333750381339	0.119932457914777	0.404984390465763
Bace2	2108.25307450699	0.0239208384521971	0.0762623748837309	0.588257119444241	0.81203735729424
Bach1	2158.45306519012	0.000824380168181592	0.0695480090945058	0.983908503011381	0.99392772167788
Bach2	122.674258749655	0.0128960343484826	0.0867797195809946	0.650346560605432	0.843630597712475
Bad	656.165884334312	-0.0280432833010556	0.0748210163993634	0.542199594766598	0.784384991051929
Bag1	1530.09446495526	-0.016856037135157	0.0655195365567543	0.715444540241624	0.87834356874139
Bag2	142.942761352736	-0.0415342070251412	0.0901702705062651	0.330435200296277	0.631384598589093
Bag3	3808.94039677342	0.0100779875937589	0.0721902805932354	0.821367183857601	0.925462316379427
Bag4	726.089136261439	-0.0500146391222817	0.0699266835797405	0.310261531969049	0.614168413131094
Bag5	1621.17536305906	-0.0394011835326862	0.0554448686298024	0.369313562483084	0.665741801859865
Bag6	7960.73480028746	0.0401388233396939	0.0602211365348024	0.388836146159516	0.679110162962847
Bahcc1	678.765133388511	-0.0343784189718708	0.0856196035459874	0.399245701400862	0.687117946363388
Bahd1	917.980566684874	0.014584166894845	0.0658715501998094	0.750038700964039	0.892455339990865
Baiap2	1914.52456867016	-0.119240481685222	0.117893592333961	0.0567426020970665	0.299948611181739
Baiap2l1	471.156353367576	0.0340908938231198	0.0798335747742814	0.444477598841842	0.715003100970953
Baiap2l2	55.3588136605543	-0.535821255817053	0.495265768346813	0.00754078200890674	0.143244815213017
Baiap3	221.075651051004	-0.0118206278799397	0.0891250651656754	0.640867674466672	0.838851685173067
Bak1	792.995069574818	0.131339520470481	0.125134277763155	0.0436372782724675	0.268237055612108
Bambi	354.621438210509	-0.143486639970074	0.188467104236756	0.0325560763051311	0.238078791139364
Banf1	1221.16315596329	0.150800443903761	0.135446484135314	0.0293701430312148	0.229707483045546
Bank1	11.3999481098505	-0.00118039804941361	0.0904805834807155	0.906144393525271	NA
Bap1	2804.75696398967	-0.0655690177402449	0.0633058611098154	0.180211272457888	0.485267703546241
Bard1	192.363921566663	0.0447523767756042	0.0969890946726849	0.221924979896108	0.533395983001977
Barhl1	0.431491510915748	-0.0009503828696451	0.0912631010022038	0.844156424637338	NA
Barx1	80.6546673388192	-0.015946447263125	0.0896579562084858	0.531672190339472	0.7772770988067
Barx2	1688.77915184307	0.100606476885416	0.137748601706617	0.055375776944249	0.297109945015206
Basp1	120.790083218973	0.0713848334831841	0.121120387397096	0.0656047232817637	0.319450999702753
Batf	90.1264168691653	0.127530833915096	0.240439790015461	0.0124051048589033	0.172919740781715
Batf2	77.0875652843205	0.0301028428135551	0.0924833235075141	0.308768625281011	0.613166396278371
Batf3	59.7967255121666	0.0492505454432547	0.107676033502561	0.0337886511031085	0.242072413128832
Bax	1086.78910598964	0.00414658428268415	0.0712870147052726	0.924299394220162	0.970024673158722
Baz1a	1805.27420626476	0.0774236465014243	0.0858084733102389	0.149841806224343	0.446435575137054
Baz1b	1596.64218285576	-0.0619838223720141	0.082682607443942	0.21958496916246	0.530179744204855
Baz2a	3162.12014272714	-0.0458694436764546	0.0733077025499697	0.347845797358898	0.64760982499306
Baz2b	1517.11968976684	-0.260012668698184	0.128671813742302	0.00360663365022695	0.112519350652115
Bbc3	197.756059568911	-0.0440996027034461	0.09440050621361	0.195347756840238	0.502835039381459
Bbip1	119.163419786048	0.0175227288670147	0.0834133859774222	0.548628160494324	0.788225914796184
Bbln	670.610409989296	0.0665577535604905	0.100337282299762	0.169093009844192	0.472219135652349
Bbof1	234.597712559025	-0.0346767376972633	0.0839570789451541	0.414451185316762	0.697940870587586
Bbox1	829.652474992222	0.0031212064709234	0.0881851367650832	0.875388338227314	0.949078091793424
Bbs1	193.851524829322	-0.0176216254028757	0.0856654836704974	0.599868939538996	0.81916731173986
Bbs10	108.382104439261	-0.0442714465343657	0.0964360636895659	0.228985424997981	0.539669480330716
Bbs12	203.168433673562	-0.0202191752463746	0.0850900179799372	0.558261961708816	0.795159181637203
Bbs2	454.77303821647	0.0461445454042416	0.089491783000335	0.275674387527092	0.583538050748256
Bbs4	594.475490236739	-0.0145393184750406	0.0608770646558661	0.748735977824974	0.892138942464039
Bbs5	403.882661272935	0.0222564014901068	0.0927877094191323	0.295759674434161	0.601527994185447
Bbs7	244.743462729144	-0.0851623005380999	0.134674081531152	0.0490195848111782	0.280798011592907
Bbs9	199.246592702206	-0.0957408599216834	0.1265401609273	0.0715616645433185	0.329690129629017
Bbx	711.014348223412	-0.0400752221048766	0.076767755628915	0.398127901104654	0.686288124053325
Bcam	6557.24392033007	-0.0328004197043536	0.0720149279378695	0.483461318564802	0.743674664023113
Bcan	65.980419274385	-0.0430294865147673	0.104802337221703	0.0311509564483474	0.233167598658902
Bcap31	2675.27127379635	0.125490057014881	0.104840096779123	0.0455650942602546	0.272134909519283
Bcar1	3177.96116834529	0.0250926305654545	0.0845583775231152	0.52163207452953	0.770330909980425
Bcar3	480.282936670077	0.0762960835321505	0.119032958283347	0.0895870888529312	0.36097287857812
Bcas1	44.8915823395661	-0.0986248930755418	0.171918410337106	0.020318294852858	0.203809880487574
Bcas2	1925.72565523071	0.131918254838374	0.116130348636504	0.0445099795965232	0.269421037987163
Bcas3	1015.86999480951	-0.0241134690344869	0.0724635211520957	0.600153414397107	0.819206668405609
Bcat1	220.564662585524	-0.000937939375090904	0.08820995812974	0.968933726957538	0.988067871276867
Bcat2	1629.2911091623	0.0234468444694653	0.0860640272027402	0.509677087484714	0.761324756182015
Bcdin3d	379.825507406045	0.0921204317019723	0.134545363228051	0.0593758366779781	0.306168697852126
Bche	319.023357768861	-0.0331154820301851	0.091280256467413	0.346528117202876	0.64662869946804
Bckdha	4517.51762937439	0.0302949804385667	0.072773063561692	0.521160410721917	0.76987145470809
Bckdhb	743.783720167125	0.0610401415702915	0.0917699745775615	0.202463761522795	0.511216530418722
Bckdk	923.628049080327	0.225582650305921	0.11904461760261	0.00428387394338269	0.119914937154884
Bcl10	578.426996061539	0.0347991591632333	0.0764051125978251	0.447528147995973	0.717027685860732
Bcl11a	765.750274051087	-0.00365203478809637	0.0775915019690779	0.93036530232586	0.971887075678878
Bcl11b	2126.1643533518	0.176882894863949	0.131263483672611	0.0165488606901857	0.18982924071032
Bcl2	350.921020354523	-0.0602086313563651	0.0931544297070624	0.208237728396707	0.518684218093565
Bcl2a1	79.1045153430575	0.0857699760840718	0.14703451840792	0.0189707384228123	0.198595421770785
Bcl2l1	2254.38776780257	-0.019078754973369	0.0649139142710899	0.685828121710494	0.862804349423651
Bcl2l10	6.26772133503101	0.00371104185789173	0.0904402915812636	0.777548104968331	NA
Bcl2l11	601.676354873695	-0.0127822967228014	0.0822631683475458	0.731467871317166	0.884289759239414
Bcl2l12	340.904299047251	0.42249767410566	0.112497918534121	1.07542675771944e-05	0.0192286304280236
Bcl2l13	2858.94089981772	0.0594649580771594	0.0784690215777323	0.236551007036219	0.547866840130517
Bcl2l14	100.089274880981	-0.0311645900312057	0.0931557715190085	0.278055933042408	0.584729449198383
Bcl2l15	3.83669659948309	-0.00207506590036577	0.0911376358273343	0.682717336309467	NA
Bcl3	1866.49023134844	0.28298639959612	0.254560423897042	0.0101316092001757	0.159255536262982
Bcl6	1736.89014681431	0.0347513743771042	0.082925181176195	0.418513704498995	0.699744918272723
Bcl6b	302.596695006993	-0.116137646108525	0.163489719638854	0.04862640228409	0.27976305197896
Bcl7a	610.056775995442	-0.341995519858922	0.229045558373813	0.00489480169118078	0.125475346578226
Bcl7b	1585.7630723288	-0.0128305420065126	0.0685986582351304	0.782938687710114	0.908129435137166
Bcl7c	913.674848801676	0.00263167735296651	0.0745832516561433	0.949813317143581	0.980452456406278
Bcl9	536.373164704459	-0.077829140817792	0.0991799751299283	0.13495214452947	0.429158620575708
Bcl9l	4504.14909743123	-0.0306064021519502	0.0724115246106878	0.513638927005886	0.76408511527532
Bclaf1	3368.29567693734	-0.0218684104133679	0.0754325242358885	0.633136286461174	0.834785151993752
Bclaf3	75.0055215516803	-0.0587457047327824	0.106854009549494	0.12749451801645	0.418467550644172
Bco1	13.674403683599	0.0366453781128537	0.0993658744360109	0.10078787093387	NA
Bco2	156.582522023133	-0.0336755807997285	0.0941398333026136	0.258167810302029	0.567604112905046
Bcor	1056.04010889026	-0.0693152428524541	0.0865067102399439	0.18127841937892	0.486253291013867
Bcorl1	286.463152870747	-0.0452709023766831	0.092082087276135	0.273619175259711	0.581811904699704
Bcr	2808.50724209189	-0.0809050107351081	0.0967596321718307	0.139617792727115	0.435096493936527
Bdh1	2151.33197266164	-0.0118092688599604	0.0708328453057946	0.799001111893518	0.914898487393923
Bdh2	319.659396584092	-0.0347340081891688	0.0920418206886322	0.303875174747584	0.609348438306363
Bdkrb1	67.0872101788959	0.00685264025215457	0.0894354225068707	0.714558488208453	0.878016452967613
Bdkrb2	589.616619851	0.0290514424319491	0.0844650267493037	0.487181425494326	0.745716564992422
Bdnf	21.2048886333588	0.013216376080863	0.0893063878991133	0.591494638100189	NA
Bdp1	1096.32841596534	-0.0463385600197932	0.077567224849443	0.33765784839624	0.638167482517089
Bean1	56.6175161469749	0.014935387699442	0.0872320738533235	0.608898021432142	0.822598913729256
Becn1	2406.83722101592	0.00866884219678534	0.0509332431927047	0.835362927808565	0.931423314310744
Begain	167.923865021106	-0.0273098460234557	0.0920202814410159	0.339073539176793	0.639687141174472
Bend3	300.642451660824	0.0966096940932193	0.101120789797663	0.0915567329014226	0.364409156061027
Bend4	33.5228102184791	-0.0261590702965314	0.0929117030910877	0.281435314632467	0.587262843302547
Bend5	135.19739684725	-0.0667000493951795	0.118244558680956	0.061583540987271	0.312040726277692
Bend6	23.5846503882099	0.0281615380473356	0.0925764457767918	0.301440566407639	NA
Bend7	119.29794718536	-0.0292951087649169	0.0874364232731964	0.437590149316954	0.710959733738041
Best1	2.61135491547327	0.0190427552221485	0.0937899199999564	0.0399162804733801	NA
Best2	359.319306256339	0.0218109903531838	0.0915909113541671	0.329551882096035	0.630370436146254
Best4	35.0795426802801	0.0290501289178142	0.0969337261027054	0.0483725163313107	0.279209399082918
Bet1	346.640990219918	0.0182636654450087	0.0804421502586233	0.645639566350311	0.840330150780241
Bet1l	1817.49933168372	-0.0518546485369846	0.0754095932827902	0.294623080494235	0.600394885740086
Bex3	217.289393257332	-0.0483463990056807	0.0995083050829276	0.179383606571381	0.484578571102799
Bex4	57.4620046445263	-0.0188305390688766	0.0911273781808559	0.407500850217266	0.692658580027142
Bfar	300.789228914466	-0.0552683387357041	0.10012770442729	0.194685141853204	0.502576478806755
Bfsp1	23.0974940195323	0.0469668989609205	0.108008867658402	0.0133693026269879	NA
Bfsp2	24.1635209211146	-0.0152519276586988	0.0924685082614207	0.155980743219332	0.454686886286801
Bgn	7941.25964596275	-0.0081164375154522	0.0856633938346946	0.79501862613671	0.913107474545709
Bhlha15	23.9061916765552	0.017185921173778	0.0916535587929682	0.338876475104972	NA
Bhlhb9	300.249472910349	-0.0506002420818068	0.0995753151265194	0.178100143951296	0.482409251157797
Bhlhe22	82.4469133594505	-0.0108260457059483	0.0880424124346451	0.666786271651357	0.853257365333782
Bhlhe23	11.302903329505	0.0062189956705079	0.0909669691585368	0.515355480403988	NA
Bhlhe40	4953.91430099893	0.391399056294147	0.283354504741714	0.00645982733298298	0.13490310943988
Bhlhe41	104.417311455507	-1.00274760494391	0.269132043819661	6.51512026644706e-06	0.0155320467152098
Bhmt	0.479700172146303	0.00126430209066556	0.0912785381568213	0.707063702356366	NA
Bhmt2	0.477528401704529	-0.000365766673735368	0.0913172535312171	0.894834377134683	NA
Bicc1	2727.75914743666	-0.0741652841849903	0.126645537668658	0.0498966099621532	0.282760495070654
Bicd1	18.4805419981583	-0.0163075110765804	0.0910078848180777	0.415979798204456	NA
Bicd2	3896.72479075475	0.0111238129010714	0.0804947909517773	0.76941529640993	0.902493065563422
Bicdl1	916.551219302087	0.0151719296460716	0.0765091175923636	0.71992247438767	0.879198593770819
Bicdl2	1829.08758108823	0.0102906617702061	0.0845913595531066	0.747224955144424	0.891286337423769
Bicra	1538.39713121801	-0.0318339240924744	0.0735772065349301	0.497525269895933	0.752868628017583
Bicral	850.183674409063	0.015533638333406	0.0740349527543483	0.722410209503212	0.879716516740715
Bid	1574.37975353655	0.071835130157763	0.116149058244203	0.0914860233708062	0.364341612947764
Bik	38.6686150835494	-0.0112086137089368	0.0882027645831413	0.666038238153052	0.852876441206119
Bin1	646.377825851219	0.0317179551756988	0.0927848147470152	0.30049582929592	0.605721357386857
Bin2	951.777328326869	0.057209350565375	0.110900684383369	0.0812892176828363	0.348863177238311
Bin3	965.934042994265	0.0132682332454666	0.0741834339229271	0.761799827673057	0.897767612965007
Birc2	919.886247886511	-0.0133291643061703	0.0562368049027832	0.763477369482902	0.898533840141799
Birc5	921.591934456807	0.712050038613059	0.296371404215016	0.00050490205079039	0.0591976961844732
Birc6	2142.90152926495	-0.0240755992936871	0.0579608407449701	0.596204489205324	0.816712221183006
Bivm	358.995219053746	-0.0196731869405051	0.0705675883928915	0.67091890034699	0.855465891033396
Blk	22.972847948458	-0.00996330473372217	0.0907778644161088	0.417550876228829	NA
Blm	288.600572935206	0.0109142743359508	0.0773224918667242	0.79447817794663	0.912788422276996
Blmh	2838.76737635271	0.096614857031741	0.169024629430757	0.0124367917358238	0.173018658752248
Blnk	690.354173977589	0.0662160748255702	0.111707219847207	0.104979058501231	0.384495868236029
Bloc1s1	1080.75990301526	0.0264144315293657	0.0769942536433543	0.554806070278384	0.791773523821411
Bloc1s2	648.668751697772	0.0415370832388152	0.0802548603918439	0.369426476996677	0.665777538989602
Bloc1s3	193.811674780706	0.0633788076841271	0.110747327794083	0.111600442211774	0.392868941282515
Bloc1s4	576.392392046151	-0.0103589763944698	0.0693727068309071	0.82149014478954	0.925462316379427
Bloc1s5	802.951850165287	0.00486148117438589	0.0641038694748668	0.914788786870814	0.966192040714769
Bloc1s6	464.584507529828	-0.084394841171863	0.0862927867887916	0.11626100774194	0.399368041597388
Bltp1	1417.94351431359	-0.0404620975781161	0.071020415562352	0.397667567944751	0.685996989829128
Blvra	1093.77903202056	-0.0147154267516067	0.0738428310214905	0.737861477645544	0.88707098472364
Blvrb	1073.73586406274	-0.0510790857583184	0.0933524204137025	0.241953301368137	0.552623219372296
Blzf1	717.815303881633	-0.000474318440397385	0.0806361376552374	0.991866209617519	0.99737464058833
Bmerb1	2.77037948003585	-0.0116896582655231	0.0919712500052248	0.186643275439535	NA
Bmf	811.897392064757	-0.0920671569659321	0.13738344099673	0.062459855756436	0.313733956829692
Bmi1	1075.2774525997	-0.0144666920791122	0.0760913946055702	0.73550571571391	0.886446250445756
Bmp1	3502.12372745626	-0.0182817761307058	0.0801204441894941	0.655482676751274	0.846440751850702
Bmp15	7.58586504800002	-0.0200437107105499	0.0935958908742183	0.131074824823592	NA
Bmp2	531.570911983636	-0.280352333562182	0.292179770479484	0.0108917270545395	0.162117860341449
Bmp2k	1924.76716689521	0.0430637128698177	0.0823977197661993	0.355991255426656	0.654427312379243
Bmp3	299.986130915778	-0.000350924275774481	0.0865604667963786	0.993402894713057	0.99751737493686
Bmp4	466.278846997814	-0.0680743610362346	0.109049167498553	0.133900892419025	0.427915364842638
Bmp5	682.745304611903	-0.665118224035847	0.42197800585225	0.00119945009843527	0.0831068181143948
Bmp6	2445.96867477538	-0.0112424080410553	0.0773820464176237	0.790211561941039	0.911043624730732
Bmp7	2383.93099798521	0.0261340073010698	0.0777302142695525	0.551511613954565	0.789355826096268
Bmp8a	20.8816943979367	-0.0153519918284776	0.0904252613740602	0.466472931490865	NA
Bmper	647.584757746702	-0.0565796760445875	0.109940939305884	0.0761178895777229	0.339150902819852
Bmpr1a	2454.85566528786	-0.135751602971335	0.088488427869243	0.0262183232451802	0.221704854852819
Bmpr1b	134.626907871999	0.524539243196916	0.216223607429015	0.000762208058640099	0.0705689464181342
Bmpr2	3592.22574216178	-0.00991743293321686	0.0660106117455836	0.829760685279422	0.929848252784744
Bms1	2371.63530567511	0.0377641475995724	0.0665553739841131	0.42484212208212	0.703919440543634
Bmt2	542.507183225507	0.00094499123810462	0.0745176227745604	0.981343607946393	0.992612408290133
Bmx	73.6418165987509	0.0013036322513048	0.0848429544892303	0.964625319464923	0.985994038132504
Bnc1	910.693074618155	0.0775433109382494	0.134929294193145	0.0376349203732895	0.253570372595164
Bnc2	301.200595511272	-0.0351963134622856	0.0941230596495001	0.249750730178429	0.560117616524604
Bnip1	403.600560434605	-0.109537754160876	0.112693833345778	0.071483973811092	0.329690129629017
Bnip2	3342.31815306186	-0.0522420976864776	0.0656686233189476	0.280346078097214	0.586052829777188
Bnip3	1749.6367679909	0.0457237158535838	0.0998120486388199	0.185989559332976	0.491119560033023
Bnip3l	4825.49178267606	0.036189368566849	0.0856240226879649	0.388953943923075	0.679150050521932
Bnip5	7.29277927763121	0.0185084040577174	0.0931591372927421	0.11580028297249	NA
Bnipl	1927.95836492706	0.0124219062566943	0.0842578778092137	0.705093318789491	0.873247885026886
Boc	2871.8409434412	-0.282284012229448	0.323016633058949	0.00881097644087687	0.150033129842381
Bod1	1664.95191986759	0.145851013190359	0.118963410981954	0.031013925644239	0.232628837134345
Bod1l1	1003.27520576302	-0.0524789761701307	0.07929893251557	0.282948217253852	0.588868223424866
Bok	4813.37946239711	0.0203589003766513	0.0784338713293544	0.635767878325533	0.836353796857214
Bola1	675.799846702343	-0.00113880666495253	0.075586339354195	0.980457682185541	0.99253790193844
Bola2b	533.653628098144	-0.00137066177071564	0.0770544365120466	0.975726630706941	0.990969665422808
Bola3	255.099046389481	0.209163149097273	0.200119521258514	0.016131872198746	0.18828024047439
Boll	1.45986641013691	0.000779186265400991	0.0913069719818264	0.73920048760378	NA
Bop1	2160.87337188643	0.370442037730677	0.134096636454539	0.000271795271461995	0.0480904548696065
Bora	180.866704613994	0.0584118000266447	0.105841249274405	0.138766102779391	0.433860182329271
Borcs5	750.095740883077	0.104319232334075	0.0894697952877275	0.0679213458070131	0.323848976807839
Borcs6	838.893892551359	-0.0166269580006302	0.0682779261551139	0.722466098557498	0.879716516740715
Borcs7	304.067433929943	0.217619704699832	0.163629976161327	0.0126024182538196	0.173542255269797
Borcs8	248.852668809998	0.115782303329658	0.122669707638312	0.0566578062918727	0.299803489217542
Bphl	274.575496438075	-0.0165975930155511	0.0746581226343206	0.706769921399604	0.87438479118664
Bpi	1.24482220713758	-0.0143284196882971	0.0925165425603338	0.146278686903888	NA
Bpifa1	0.406003718743971	-0.00179892346030866	0.091323213002715	0.639865776224968	NA
Bpifa3	0.234726728939937	0.000312817762970468	0.0913341746538421	0.885698326861071	NA
Bpifb1	1.57957907253058	0.0108346310944691	0.0920426047482525	0.0801655142220463	NA
Bpifb2	10.8120266785681	-0.00873963669736888	0.091227619161696	0.34404873563938	NA
Bpifb3	1.23454223463861	0.00254229442131682	0.0913757159924558	0.450636338961089	NA
Bpifb4	1.24441616494232	0.00417196921468275	0.0914111906277675	0.255521921885209	NA
Bpifb6	39.4339741111153	0.0190511137536461	0.0928718736023412	0.202254790093722	0.510959469710456
Bpifc	1334.37697086428	0.0248093383016838	0.0923777538730176	0.27658088279521	0.58445612947287
Bpnt1	1018.13342020241	-0.0380553473147229	0.0703903090063319	0.421484503983378	0.701670338832931
Bpnt2	2979.01082334506	0.0817378538761087	0.0612287016917386	0.0890293904320277	0.360548139520212
Bptf	1943.41978872211	-0.00214664487583304	0.0666616690817215	0.963872660723154	0.985674571044798
Brat1	398.812884366266	0.035442475479296	0.0859968526150091	0.387322429350983	0.67862077773597
Brca1	217.540579474372	0.107133707152571	0.180131020772546	0.0219895041361052	0.208039415114479
Brca2	248.976049475535	0.239899701958171	0.148132855246834	0.00704950312354492	0.140013238366989
Brcc3	375.027385652948	-0.0115676226242693	0.0658361049815405	0.802691111932562	0.91626316056846
Brd1	2581.47812777443	-0.0626138265282682	0.0901083330902396	0.209736372722662	0.520393595043358
Brd2	7452.93227705301	-0.0776733440940431	0.06690194939335	0.123671916707374	0.412599987624321
Brd3	1841.35201224929	-0.10718580287484	0.0849206094318249	0.0651326946036301	0.318117377445371
Brd3os	110.923557220753	0.00229521204490484	0.0840616585988377	0.940722888142162	0.97565015677731
Brd4	3527.8029637627	0.00727250630440497	0.0682911879447298	0.872050883928248	0.947786326548869
Brd7	1776.40165295421	0.0541197176019277	0.0626028917096697	0.259711819277253	0.569229945245927
Brd8	1509.53965668912	-0.111404008057476	0.0909408269852134	0.060098161434191	0.307763644052987
Brd9	1245.95014827888	0.192363137196493	0.103495610282552	0.00719230965701881	0.14046197798922
Brdt	94.6274743317337	-0.0952418318376677	0.160380094346129	0.0208364994598893	0.205362625288898
Brf1	757.169769211019	0.0513876526116642	0.0610968722968404	0.276431284833313	0.584403354752543
Brf2	298.805297083781	0.0314168914983398	0.0739680875910801	0.497867817929387	0.753114344642632
Bri3	1231.14281500068	-0.106444730993474	0.0952292375772262	0.0694035752050813	0.32603217365394
Bricd5	5.91102346909258	-0.013657698031353	0.0919573344346311	0.262418376138154	NA
Brinp1	8.84937702048938	0.00706494808835702	0.0907534685219563	0.563727477429186	NA
Brinp2	0.804830884164171	0.00232573080431233	0.0912580947336657	0.669600532477268	NA
Brinp3	0.668444305475072	0.00102925738299811	0.0913403347324727	0.433471313183396	NA
Brip1	224.486235205543	0.0916285141459479	0.130727566204793	0.0709456834059605	0.328416522795747
Brix1	1387.98568041849	0.0399208684740081	0.0724113222765172	0.37485946633098	0.669196545988893
Brk1	4869.0900931433	0.0417040887887967	0.0679106078647036	0.381883268081815	0.674594864171559
Brme1	257.711616281309	0.0797781293083542	0.10502616328226	0.11528410158443	0.398418723390409
Brms1	1203.31377402192	-0.0311586931024655	0.0719194111654683	0.510388414152898	0.761668844657596
Brms1l	483.61589038617	0.0185261120725185	0.0700463646475671	0.681810359450753	0.860547030412213
Brox	1835.82973450823	-0.0954948930921585	0.0727143376486022	0.0730559289947847	0.332165291907629
Brpf1	1398.02624179578	-0.198736575492265	0.0964831919552339	0.00534979976833815	0.128740965941706
Brpf3	1476.09934252692	-0.0552611218948858	0.077637253251035	0.2721886061422	0.580660894318258
Brsk1	95.8688123943568	-0.135918989060944	0.24014196351326	0.0196572074868397	0.202268966049148
Brsk2	17.8694830215129	-0.000468777468617337	0.0886822122889764	0.986559878460343	NA
Brwd1	1627.47791401345	-0.130484457523988	0.0985069809981541	0.0381048590194666	0.254028205583316
Brwd3	675.560379428273	0.014760506892403	0.0806660234998719	0.708239245147698	0.875120034525085
Bscl2	1611.50422365585	-0.0172455268771212	0.0749906965550223	0.699130475505716	0.870161312164173
Bsdc1	1953.05476101067	-0.0930903660110453	0.091870760035294	0.102192274149768	0.380963849215087
Bsg	10307.0262203634	0.0817201152333578	0.0931810837452118	0.132893785159609	0.426300074780192
Bsn	37.5993560579153	-0.00409322087037304	0.0891730418375802	0.829940784783636	0.929924140623557
Bsnd	12.2327451083722	-0.00430016277990252	0.0898374350981392	0.804511915953619	NA
Bspry	345.944455274935	0.068120740188166	0.127161795875508	0.0184711419282354	0.196444672864142
Bst1	95.9231677240784	0.0227002573029018	0.0945431892946079	0.105559402815495	0.385137419741073
Bst2	1449.89583107726	-0.0769664087661306	0.136663063653814	0.0254215911992634	0.220342085416999
Btaf1	838.999816671328	-0.00187706259237781	0.0791754112556726	0.963615618510889	0.985595838911673
Btbd1	2949.77658412363	-0.0866138760422815	0.0674962204762334	0.0878655925613696	0.359299438535686
Btbd10	515.289859936416	-0.00204038626368486	0.0683352205530166	0.965544696300133	0.986459509192451
Btbd16	13.7161937108599	-0.023607537602483	0.092572130158948	0.305941061866045	NA
Btbd17	0.505071115055816	0.000893434425713405	0.0913385465923049	0.706722272458168	NA
Btbd18	23.7246303524777	-0.0309628828920531	0.0928038020635141	0.33801932911645	NA
Btbd19	126.342257456947	0.026007589862034	0.086112323300689	0.481956704018268	0.741998567891217
Btbd2	1510.19992652195	-0.0330437333642389	0.0735187084917642	0.477452771237386	0.738470595279744
Btbd3	3277.99755231499	0.0144566827403905	0.0810868977334466	0.709148888562347	0.875812959937473
Btbd6	703.618966122841	-0.110940263469489	0.120314504093184	0.06868060970758	0.324977651755615
Btbd7	1841.72823475101	0.0232437276666893	0.0655616751282039	0.617743189007149	0.826276283482164
Btbd8	61.7137557083741	0.00125179176568301	0.0815221576475954	0.971573900954129	0.989112158374083
Btbd9	1301.98349614414	0.00678164699424352	0.0682584376265902	0.880470931532908	0.951037856834336
Btc	467.312416217866	0.000525476888093445	0.0904107860800258	0.946879870670278	0.978998986265798
Btd	397.852653263773	-0.0748219991440976	0.103641912008162	0.125556178520258	0.415099803615741
Btf3	9779.06862337008	0.0860925772091687	0.0840210505288405	0.114377250626212	0.396878671406905
Btf3l4	914.165957467061	-0.0498249776619602	0.0602830839507413	0.280643605896676	0.586265093795802
Btg1	6005.30422293116	0.054087357360694	0.0903166682505657	0.250774070026628	0.560668126057185
Btg2	2109.81271522472	0.0429993348467106	0.0950593822423606	0.257996598683448	0.567494406061135
Btg3	1131.13502931206	-0.0267305254402746	0.0709858334887691	0.568822666455566	0.802331073955273
Btg4	0.589804119261294	0.000926220116022152	0.0913409162844048	0.660821862838548	NA
Btk	134.265073085215	-0.0223991758506582	0.0901800070413453	0.407786614308732	0.692835221650089
Btn1a1	0.868902778270742	-0.00620487823796232	0.0913994382063291	0.372498810669964	NA
Btnl9	14.2257176979421	-0.0120550146475739	0.0905837178497129	0.52343260617394	NA
Btrc	239.229381286082	-0.0395981017222976	0.0743627901041092	0.404001895356211	0.690423310773625
Bub1	278.313171765105	0.221300893506546	0.289270490798773	0.0151263249716101	0.184966694913206
Bub1b	433.599133031433	0.665110930374714	0.244062457861307	0.000141190156593317	0.0415996364144271
Bub3	2452.98581900169	0.0645079942020055	0.0695929673415051	0.196219783768851	0.503810408729069
Bud13	619.439189957603	-0.0215818899330979	0.0692963942414953	0.645129922995921	0.840203827904558
Bud23	1238.18121906471	0.173909770787054	0.130531411883991	0.0180527429750806	0.194887875860795
Bud31	971.831176430254	0.0121732703116534	0.0752041821597215	0.779275699249153	0.906576682086389
Bves	65.8048094791543	-0.0345495304495745	0.0965389930158304	0.182596402842591	0.487742100142002
Bysl	603.314762308972	0.0958061189802036	0.133644351376966	0.0631226154420209	0.314546729214785
Bzw1	9060.06051093795	0.0371966033593248	0.0686399418753762	0.431808410495975	0.707918338536896
Bzw2	5667.68422138011	0.391922074326728	0.312566167664581	0.00573483310891097	0.129590920679088
C1d	617.399610226197	-0.0198593579264128	0.0702578277645289	0.664302222730438	0.852125610217052
C1galt1	1011.736948985	0.0372620280939186	0.0816227289392933	0.409175995129062	0.694206314117673
C1galt1c1	352.968212671026	0.0436419146556061	0.0801252870108369	0.343036268212314	0.643091845414016
C1qa	1228.59255961233	-0.00583346941440149	0.0888614070736278	0.781692284371911	0.907455838474656
C1qb	2031.74030996978	-0.00181938074800929	0.0888732582000746	0.931929486984648	0.972306300643939
C1qc	2565.83382216442	-0.00722055599993231	0.088966535966353	0.732024795455015	0.884738713492905
C1ql1	43.1629023364044	-0.0241828724906126	0.0939869033043482	0.210483626050508	0.521162850445987
C1ql2	3.66159173113209	-0.0042688294137852	0.0912059475089917	0.51029996024923	NA
C1ql3	23.0190025679491	-0.00875205133619401	0.0894346576475729	0.66457985670389	NA
C1ql4	2.29119455361796	0.00138553835910979	0.0911607919185893	0.81348490079286	NA
C1qtnf1	870.7771313474	-0.0183228832270593	0.0849225671105243	0.602056331657905	0.819782367256989
C1qtnf12	1147.91487755232	-0.0513408243376613	0.102252896522007	0.158892614795474	0.459615765831032
C1qtnf2	768.276275714231	-0.054348832843024	0.109185678209968	0.0808270092090073	0.347616650939116
C1qtnf3	214.398881734343	-0.0104826618979862	0.0895968850105307	0.632500865864324	0.834761185185164
C1qtnf4	338.1795963513	-0.00860971579888868	0.0807729586596855	0.822012685775204	0.925905146651588
C1qtnf5	1487.89342035433	-0.0276514192024881	0.0908553800138602	0.387232845732597	0.678546934381853
C1qtnf6	1459.12996081709	0.0297635020697986	0.0934087113019984	0.280334293866821	0.586052829777188
C1qtnf7	334.72377632424	-0.0392940419773565	0.0980555800620144	0.177047322010343	0.481278011029257
C2	1856.15038568758	-0.0293430308947797	0.092931260459898	0.304733214375501	0.609722184700961
C2cd2	2091.77410191561	0.00535679281764197	0.0808756562918641	0.881204723780001	0.951326578206252
C2cd2l	651.624376221	-0.0552246188208212	0.0792677806072082	0.26460039917577	0.574244289153424
C2cd3	298.308366674776	0.0504880147235283	0.0941356731633413	0.229591838585975	0.539992516436676
C2cd4a	2.92270847306384	-0.00931321256638585	0.0914455064890487	0.340071677654516	NA
C2cd4b	14.5371741620107	-0.00454022039822519	0.0901920581027507	0.735978918985413	NA
C2cd5	941.46035406487	0.02165529955116	0.0638306835242572	0.634275499790771	0.835575313041738
C2cd6	7.80200997985444	0.00891296341774014	0.0901792139400586	0.60973981106719	NA
C3	4013.94318619109	-0.0066631266763839	0.0869234450624428	0.810421263803544	0.919475076063877
C3ar1	202.769220287984	-0.00868734568606038	0.0899001767374414	0.643647256926004	0.839861941550758
C4bpa	3.14441577444554	0.0036275257037194	0.0912404773142271	0.558039538972836	NA
C4bpb	0.493150396474581	-0.000209883765493176	0.0912645499166307	0.98457420066813	NA
C5	0.975144101703808	-0.00208962367953193	0.0913567616407164	0.290774111455238	NA
C5ar1	397.64736140189	0.00884192103744594	0.0882349267721047	0.724206883713204	0.880458127695293
C5ar2	58.661109384544	0.653219048734008	0.389219773738844	0.00324189402366884	0.109848555101589
C6	956.085564090964	-0.0864799700125878	0.15078727137216	0.0183221869391772	0.196130186172393
C7	2665.25075781507	0.0247755505884238	0.0917711011885229	0.351464207664393	0.651055574759746
C8b	0.694556468062306	0.00305025292951678	0.0913612210025469	0.171439238513727	NA
C8g	10.3922410077087	0.0357002511700506	0.100079594721244	0.0309169871717898	NA
C9	0.325706506359491	0.000690569315569088	0.091328873280382	0.719931344760217	NA
C9orf72	540.198574254068	0.0384431648558731	0.0850570127157956	0.360840421231553	0.658610733799895
Ca1	4.80175331462207	0.0111649934325043	0.0918692411165048	0.237831921402749	NA
Ca10	0.343487339304118	9.62022799315328e-05	0.091296456182932	0.960543612925173	NA
Ca12	3873.96902477455	0.750333537950278	0.307880196654671	0.000501736940761654	0.0591976961844732
Ca13	2069.69601352826	0.0732423569355476	0.117589339881311	0.0851408708105799	0.354542944999864
Ca14	57.8637447267926	0.0101813410164887	0.0877075065693053	0.707394949392995	0.874855382683504
Ca2	1202.53550941436	0.0502580943541235	0.111708873837496	0.00372713715751371	0.113191018898251
Ca3	1538.88573428029	0.0126515311448378	0.0922782487817086	0.0821352035329041	0.349371170523689
Ca4	239.875499434545	0.0326508141733954	0.0978649040371816	0.0910480003313469	0.363581964472246
Ca5a	4.19668670341088	-0.00266762213480541	0.0906240350388645	0.843651634288428	NA
Ca5b	601.318901773917	-0.0579449904833543	0.100152971165579	0.187453480359747	0.493405242385771
Ca6	214.259895031232	0.0124059376969844	0.0914082932165462	0.35922917355296	0.657339408034983
Ca7	0.916821912737529	-0.00118345969682914	0.0912088234925821	0.81996492063587	NA
Ca8	82.3642712040455	0.0342363165390346	0.0972541415470597	0.168975559279184	0.472194879061581
Ca9	121.229527330554	0.0574123085475081	0.118039654474893	0.00498738206998915	0.126221106870659
Caap1	237.949907696534	0.0394701727503591	0.0787095282920774	0.392891911793299	0.682109554773589
Cab39	5044.39250024698	0.0228785578492081	0.0686619318100387	0.62168651491617	0.828315696573129
Cab39l	1337.6567637399	-0.0627861109478185	0.091000606220703	0.209066696851912	0.519994789040124
Cabcoco1	3.00624656716586	-0.00199351605220081	0.0908687486120466	0.840289358988743	NA
Cabin1	2180.24043042682	-0.0246793598940865	0.0707601423965769	0.593022381788196	0.814882929876619
Cables1	1301.3175305415	0.00679742317863483	0.0742437047692526	0.875648230192329	0.949173904973691
Cables2	692.793540683242	0.0853952753566901	0.0664144041817164	0.0906306651907502	0.363335491840945
Cabp1	46.950856686687	0.0430397379757614	0.10275576565914	0.0848755856386697	0.354366718323273
Cabp4	5.69377134557956	-0.012379440185884	0.0921667814836146	0.0835941112267617	NA
Cabp5	8.3371248172873	0.0164570750102633	0.0927230985612577	0.18411693948614	NA
Cabp7	72.6326484158458	0.0609717262086479	0.121709196465165	0.00578165629825506	0.130161830237331
Cabyr	44.502677529615	0.0274180191904786	0.0920289743397468	0.31372352154772	0.616753882932735
Cacfd1	729.727986083363	0.0251535934813796	0.074489923049975	0.57393786166696	0.804663862014858
Cachd1	1341.10581831478	-0.403277029443386	0.190481532891442	0.00125643231984485	0.0831068181143948
Cacna1b	107.342118526925	0.0828025736191506	0.148008675015453	0.0109033646574807	0.162122378441377
Cacna1c	120.888463707173	-0.0349227651569421	0.0887831641079666	0.378677889789421	0.672202598107208
Cacna1d	50.0613402517365	-0.00909281774565273	0.0872339727693011	0.743200657884389	0.88926404936195
Cacna1e	20.7178539330716	0.01105871976261	0.0905486684287382	0.499228968921728	NA
Cacna1f	2.07360248988771	0.00376374001500684	0.0912358637186641	0.535080494807213	NA
Cacna1g	1116.45418010981	-0.0667228562038283	0.118199744375526	0.0704012550386664	0.327379568294241
Cacna1h	98.6781738237374	-0.552310166422037	0.347321584663138	0.00254440021359982	0.101584065088429
Cacna1i	6.73414239535997	-0.0158932296672556	0.0924727792943545	0.226478991497386	NA
Cacna1s	163.0737097212	0.00656266030168517	0.0914692716490384	0.209655639115225	0.520373809110564
Cacna2d1	404.163052380781	-0.0374340160879224	0.0959381491016858	0.2325845282367	0.543698168311448
Cacna2d2	225.858321297129	-0.0179501738997914	0.083990843509256	0.619702814364151	0.827427336569104
Cacna2d3	82.6239853783133	0.0101406715238476	0.086851125909428	0.710634151113922	0.876512106366607
Cacnb1	172.12401881795	0.000451204971834845	0.0877646266970233	0.980657412649593	0.992612408290133
Cacnb2	83.9592069064253	-0.0400346312658146	0.0991800055536969	0.151053596232163	0.447859631550724
Cacnb3	596.383371498129	-0.0138385129740052	0.0792416286404717	0.735788622332286	0.886446250445756
Cacnb4	90.3999711736861	0.041783108345838	0.0985511696759196	0.186763105528384	0.492525711924411
Cacng1	52.2006272449657	0.000118777938052134	0.0911303180987648	0.938455072541969	0.974926051072997
Cacng2	5.66076485159631	0.00979491393265259	0.0919633819478132	0.0261943088733805	NA
Cacng3	1.50898088659794	4.22552773633421e-05	0.0912021001092556	0.968831012036897	NA
Cacng4	42.0600522340645	-0.0209945267528678	0.0909710556317773	0.381476165099981	0.674241327763515
Cacng5	2.16263198363158	0.00612125513716401	0.0914433985182009	0.317478708036474	NA
Cacng6	9.8346360758145	0.00494315296942035	0.0913748685949196	0.258648282776791	NA
Cacng7	4.78736054067656	-0.0128764599497118	0.092345063548979	0.0633718965728602	NA
Cacng8	1.78377589619779	0.00141735777517054	0.0913500243081709	0.210153615682245	NA
Cactin	571.467075594105	0.00596744625472596	0.0613594301600636	0.895871850866729	0.957954022187164
Cacul1	1704.55885504361	-0.0408201613511873	0.0575889607813473	0.373349786829066	0.667969750285478
Cad	2530.99054285318	0.202250584262185	0.141491444643018	0.011552677421092	0.166813550875067
Cadm1	176.847082332125	7.11760592888178e-05	0.080663630066099	0.996699848775416	0.998712981739682
Cadm2	33.0497290224615	-1.2344023206998	0.483697918910938	0.000302552505350265	0.0480904548696065
Cadm3	393.304091974038	-0.695603972269931	0.342568270720106	0.000862740988733289	0.0743412476074757
Cadm4	1281.91183157241	-0.03616765625978	0.0861064575427987	0.397329272092514	0.685738164576655
Cadps	38.4139680988491	0.023465279933985	0.0932391581011771	0.281543147914511	0.587352164467395
Cadps2	84.8422336964318	-0.0678690112705369	0.121299655954959	0.0497685392634834	0.282295439554051
Cage1	2.17093580948861	0.00595634672494869	0.0911041051440293	0.482861713956104	NA
Calb1	1.24099918901179	0.00252735032780157	0.0913123699977893	0.461381534821429	NA
Calca	0.415022262637403	-0.000355508907786655	0.0913337613800173	0.835916392553352	NA
Calcb	1.88805954365626	0.00153066421141051	0.0909281954471906	0.876812558876383	NA
Calcoco1	1808.20510397307	0.0143454272453681	0.0820425903860309	0.700987068973144	0.871375600468571
Calcoco2	3.34434805488478	0.00142656868259047	0.0907063638235036	0.899341179466482	NA
Calcrl	586.847847724933	-0.0290372330519094	0.0815299811009575	0.503103137917097	0.756956693464411
Calhm2	393.505600918521	-0.182688373527139	0.241192394605087	0.0201938292072549	0.203500965647191
Calhm3	0.740742518371613	-0.0028657613373021	0.0913479125101186	0.538007135916538	NA
Calhm4	6.08486477882238	0.00309384973860546	0.0907643342364846	0.76908688406833	NA
Calhm5	153.56726786972	-0.0720436803215363	0.120522571640132	0.0698385679919174	0.326461070770061
Calhm6	47.2064462511349	-0.00038688431097141	0.0891229761736574	0.98594336240859	0.994635295570383
Calm1	11591.2682326524	0.0507838913091725	0.0799412667932292	0.296666837381892	0.602516320021381
Calm2	10267.2018136007	0.0119326686017284	0.0656257518275366	0.791274845918497	0.911524152051074
Calm3	2052.18366893244	0.0447155202255576	0.068838906627075	0.353050549672415	0.652500659076998
Calml3	1116.67999683484	0.0150005339380597	0.0854983964918172	0.641746937348456	0.839234612528096
Calml4	19.7008164402369	-0.0247588909087526	0.0904198900208721	0.411346355561761	NA
Calml5	71652.73420389	0.0383181108733196	0.0970295670068197	0.18706576604586	0.49286953721127
Caln1	8.42394699612723	0.0284316735152161	0.0968203448801156	0.0504283022430135	NA
Calr	13198.8641880384	0.0620098058324194	0.10274848440532	0.165396377393809	0.467093737856081
Calr3	144.700371929763	-0.0385416399345384	0.0913942961072976	0.319012466331003	0.621728069746028
Calu	5273.21030887864	-0.0964406970400338	0.121690319782811	0.0798022615046999	0.346184607062608
Caly	9.73478777011688	-0.0155369410781536	0.0921005609570085	0.303592094572305	NA
Camk1	351.892204036138	-0.0983093599882776	0.145493518101843	0.0500309966537456	0.283086778534484
Camk1d	1136.65155940949	-0.0418942100167296	0.0929221733808907	0.266708516617243	0.575791181844392
Camk1g	2.22273171584355	0.00231036025936116	0.0910763561211405	0.756631845566356	NA
Camk2a	62.7272771248092	0.0299856384027253	0.0968588307792682	0.0786176012046881	0.344003110318709
Camk2b	205.626276932608	0.00027069666755154	0.0883637716360869	0.985363375638342	0.994260561874355
Camk2d	1937.57996048011	0.0596374434865419	0.0787404498190113	0.231536805793944	0.542581130490576
Camk2g	1137.4470945275	-0.169615721148054	0.0899986453991241	0.00897173663983746	0.150804653037666
Camk4	51.0474866408187	0.0287696376551131	0.0922365104038086	0.299869813526665	0.605086507447717
Camkk1	1205.872035985	-0.110317023098793	0.11732063226572	0.0658517924975265	0.31947221457658
Camkk2	590.628924221846	0.0219663078003656	0.0865159688864193	0.517134072697299	0.766616828258075
Camkmt	66.5778454621526	0.00292642641062822	0.0806742544222624	0.937822949808695	0.974899671080201
Camkv	26.4265539109671	-0.044621706898809	0.104670608774082	0.0506998733511478	0.285320468086629
Camlg	338.529898157324	-0.00642056565358487	0.0669196844976543	0.888271827801532	0.954542883263744
Camsap1	1359.59150471526	-0.0158794960125529	0.0698274508929989	0.729638060100257	0.883122593643094
Camsap2	2257.87716416605	-0.0461117297435999	0.0738204446583824	0.348214018529559	0.64807256460925
Camsap3	3063.78826670762	-0.0779681249601864	0.0993504380368377	0.137553584305123	0.432713148008517
Camta1	130.987322617407	-0.00508945099496649	0.0859871231903285	0.782766746454014	0.908128563818036
Camta2	1675.66822827247	0.0357186457606499	0.0722805766607768	0.445622450190215	0.715846536478393
Cand1	2406.45435521151	0.0137456431202707	0.065414527442879	0.763072362691854	0.898421890629799
Cant1	1134.6186562767	-0.0427757711443908	0.0639157000391577	0.376964967110722	0.670993888694844
Canx	7604.32328989331	0.0401845714921041	0.0688890898198234	0.398701230552624	0.686885267857429
Cap1	7472.99875610095	0.0881411225868357	0.0963468614613726	0.110367528364373	0.391046327238447
Cap2	185.248859766989	0.00422320200712016	0.089449297058574	0.815537185346784	0.922023703699052
Capg	12118.1288084481	0.0355768517911441	0.0771986358144554	0.443897980243323	0.714551319627671
Capn1	5945.41814124095	-0.0308475101619641	0.0651997564592835	0.507608104062668	0.760455207426938
Capn10	949.934801720582	-0.00845336949451133	0.0660480224841992	0.856347216292589	0.941013857474719
Capn11	3.72578488735661	-0.0120439910436822	0.0920969893354929	0.126971628151101	NA
Capn12	514.37433859888	0.0509733815955235	0.106073325476386	0.09387345898708	0.368335033908798
Capn13	3.06550811086132	0.0037430470553738	0.0913399933760841	0.277810780641414	NA
Capn15	1601.96548277894	0.0458500626239203	0.0915787565699339	0.275819194356784	0.583610279631419
Capn3	42.3938207450194	0.0344850721205949	0.0978625050275152	0.1205363005589	0.40608332406389
Capn5	2174.94367864449	-0.166765859215793	0.105521446771301	0.0155965370148539	0.186844945946793
Capn6	161.979240456751	-0.0432622905629733	0.10350105283397	0.0653097031197451	0.318401497418144
Capn7	609.4354955732	-0.0779615726838886	0.0789450115518622	0.14040954272646	0.435547576883713
Capn9	18.6054474330778	-0.0210977410867265	0.0930569509711965	0.258781279475126	NA
Capns1	6330.27005975478	0.0986382236773285	0.121327837781787	0.080842286822942	0.347616650939116
Capns2	2784.1105501733	0.0929027072749399	0.122102166755738	0.0766147921580516	0.339743438361451
Caprin1	4207.40109762536	0.00575374385487779	0.0588139029520091	0.896671413712406	0.958360362027947
Caprin2	100.27739534073	-0.00198655608709875	0.0824177217634042	0.956954249544963	0.98322986162998
Caps	22.2493835835533	-0.0086557443155574	0.0869352087113929	0.759386865764163	NA
Caps2	1.75526043515704	0.00179220117338442	0.0911979974391248	0.671150847285911	NA
Capsl	0.887510312327131	-0.000561495056892028	0.0911573736012061	0.940287141715251	NA
Capza1	3415.11749770648	0.0678832582276108	0.0940242437829193	0.174574993630461	0.478550225735089
Capza2	3904.53523451322	-0.0176428245066411	0.054678498443936	0.68921689703248	0.865242384980283
Capzb	7497.7463625129	0.166362016988617	0.092646376688056	0.0115912625216918	0.166813550875067
Card10	1501.30249228462	-0.0739362300877036	0.0975805704008332	0.15944533784736	0.459964139672193
Card11	151.879777815705	0.0425540328893653	0.10054073822547	0.118363957418394	0.402261788542195
Card14	1039.1395421901	-0.00557905900706255	0.0855211644585529	0.859618488573796	0.941932122766389
Card19	786.524795087279	-0.222570727937082	0.27135126348843	0.014111075188706	0.181382016652323
Card6	99.2656093664699	-0.00159388425525804	0.084077236779563	0.963027558766542	0.985469613584767
Card9	581.020632135506	0.0278167989244101	0.0912310887599623	0.361561634588972	0.658909112136661
Carf	44.1082608625688	-0.0030623183056662	0.0884547493970643	0.887055849937695	0.954095093178158
Carhsp1	943.349109743505	0.113027860736318	0.206029757753206	0.0154454712752342	0.186310309429591
Carm1	1280.59370554839	0.23424224312401	0.0977082082473858	0.00135439034989844	0.0843791160458966
Carmil1	1023.26475991466	0.016136609129354	0.0692400068650918	0.719974155428831	0.879198593770819
Carmil2	229.229381663069	0.0166340467909935	0.0858127978016932	0.599497870080583	0.819159462074845
Carmil3	74.5197608702163	-0.03647654717965	0.0974374654401898	0.191496907766264	0.498484398305485
Carnmt1	490.342954660531	0.043700694943614	0.0869834986271501	0.312181045396241	0.615582805810289
Carns1	312.151832167444	-0.0228508467469211	0.090686104577671	0.407704766202695	0.692778448059319
Cars1	1218.04332364234	0.0733735868700033	0.0960393862608283	0.150539937589021	0.44724709869213
Cars2	495.839072837492	0.0204954332472283	0.0748899464615678	0.649592166172234	0.843402590989166
Cartpt	0.761460677755393	-0.00277767599905268	0.0913167370584062	0.544732404755611	NA
Casc3	2476.23776407991	-0.138852852501608	0.0584154322349024	0.00492727291878007	0.125856628268268
Casd1	1065.91054163005	0.0728077608085038	0.0898689746532847	0.161673144481501	0.461506574593313
Cask	1084.12114109825	-0.000969159718015946	0.0669250333927962	0.98423425677727	0.99392772167788
Caskin1	67.0675517471455	-0.0302727533887247	0.094025576421669	0.247538594976731	0.558293751225236
Caskin2	3509.45329013168	-0.167447095062833	0.138865060075046	0.0273263530743359	0.224709456233313
Casp1	748.572137405269	0.395651395362169	0.307074502106827	0.00465698306065317	0.122903110146832
Casp14	2273.42958783877	0.0332489563549159	0.0983638034349893	0.0683987494658583	0.324485134596727
Casp3	1628.98871251122	0.0240258290835373	0.0768225436460618	0.592087581209567	0.814504785691638
Casp6	517.178107774616	-0.0767162773495379	0.0952766483464728	0.152894050153194	0.449536792063985
Casp7	239.408629253331	0.0254498412711767	0.0864117612180846	0.490903808743489	0.748624570366045
Casp8	352.2996875208	0.0176793065790643	0.0730232927284184	0.694297335493842	0.867583566602945
Casp8ap2	413.52996749728	-0.131154832090808	0.120559796058209	0.0465337161446481	0.275769897647673
Casp9	417.203376649731	0.00169584353195716	0.0725415352451684	0.967145083465962	0.987299691257287
Casq1	277.891457335577	0.00646966306832522	0.091239811090494	0.389393913756659	0.679420656547359
Casq2	48.6883193366655	0.00440594036768499	0.0906710800341619	0.673256249426378	0.856539195235125
Casr	105.509379018153	0.0224133237447877	0.0949388127004233	0.018948093688937	0.198559364195279
Cass4	114.783294478941	0.00222227529254818	0.0881627175953475	0.919989505478727	0.968215704274942
Cast	4387.13176390507	0.0534672426743278	0.0910121697754439	0.239937941247395	0.551238128147948
Castor1	1081.8514778391	0.0293076709308649	0.0757926493019416	0.524592435468986	0.772357483227842
Castor2	372.029492642709	-0.0353019616479239	0.0815301193326897	0.432940574047939	0.708725503498841
Casz1	3746.6683682117	0.0153036119499935	0.0807471303409609	0.694149189134284	0.86747422692441
Cat	4903.19747023106	0.934797405670781	0.520734887607611	0.00178670742121991	0.0912752248326057
Catsper1	2.69835598860254	0.00267971908731106	0.0908149806536762	0.781039062564704	NA
Catsper2	12.7648699792129	-0.0168339333295568	0.0910120234779023	0.471238109522108	NA
Catsper4	2.63831796872509	-0.00498530399698501	0.0910949828843983	0.5647464949441	NA
Catsperd	8.19962624807208	-0.00850925908497672	0.0908890919017569	0.509695896192406	NA
Catspere	0.31460413933461	-0.000631452124297901	0.0913297699378521	0.655257312257972	NA
Catsperg	49.9627279650988	-0.0204639271739861	0.0916500387919967	0.314202361990702	0.617186293039687
Catsperz	84.8660978821885	0.934026988942435	0.49771934011237	0.00211243120950767	0.0987458039895349
Cav1	6803.6642201606	-0.106525085989118	0.15887281414205	0.0410483361115955	0.261201887041069
Cav2	4505.71134017917	0.00426671210352713	0.0745729038690156	0.919841448098445	0.968215704274942
Cav3	39.9919190411491	0.00510007547055078	0.0912178569427325	0.457999264276045	0.723860161776674
Cavin1	13389.4831416997	-0.146954272492791	0.240977702352857	0.0220599276690362	0.208280663615771
Cavin2	526.18337729019	-0.0427108106060669	0.101259956879114	0.135620341139665	0.43013003102894
Cavin3	3071.69692645318	-0.0651955010605161	0.10680198374575	0.139597379910414	0.435096493936527
Cavin4	57.4129166343619	0.00376917724167187	0.0912421973181606	0.463227990526218	0.727855673065044
Cbfa2t2	1103.41086310614	-0.0641710334738851	0.0771014028966887	0.207553428186116	0.517942120860817
Cbfa2t3	903.59914340318	-0.109708866560449	0.152882326719315	0.0472138240823631	0.276644950922503
Cbfb	1429.00743502357	0.0348282284478677	0.0707546794783895	0.456171964220695	0.723107036712252
Cbl	1723.2904150108	0.0129364614138985	0.0705922922338865	0.774365270765369	0.904427274681786
Cblb	727.409004107964	-0.0213587943545658	0.0810593902590529	0.605540687430505	0.821117279938524
Cblc	120.494569787433	0.0461865101015011	0.102878010073851	0.11528629027635	0.398418723390409
Cbll1	653.932908714782	-0.165944421958732	0.101971135936666	0.0141803477672393	0.181589699608408
Cbln1	25.6536120423027	-0.0106425296438466	0.0898648281907275	0.611087540002694	0.8233382180982
Cbln2	2.82771411388194	-0.0151337923143319	0.0928469858687162	0.0954024828918485	NA
Cbln3	6.41547012267545	-0.0357346044278214	0.100807981083502	0.0190211850096898	NA
Cbr1	996.157490476973	-0.106997207536004	0.0936957240383372	0.0668141086577873	0.321425399769965
Cbr3	2211.62217835371	0.183301007734661	0.130776376806309	0.0154477088215531	0.186310309429591
Cbr4	510.275563787895	-0.0451131930427872	0.0818910756531311	0.335034256269122	0.636079051377335
Cbs	1349.83081835366	0.0209872746122974	0.0830407352592991	0.586911443496793	0.811363804752887
Cbx1	1388.15618407739	0.0361293688807786	0.0612008168429279	0.431625587931969	0.707710890791238
Cbx2	400.025220561587	-0.0278301965095439	0.080238105802652	0.512725216298284	0.763562883282734
Cbx3	2631.35474716648	-0.0452737953423173	0.076128773668015	0.344635677650505	0.644685309635409
Cbx4	1244.02210454308	-0.000193950901438154	0.0804290137503463	0.998678913700023	0.99932183875983
Cbx5	117.504183203617	0.0456086268011042	0.0938162494297152	0.244016474664563	0.554738025047982
Cbx6	1200.12661324373	-0.167463598657796	0.285822837402901	0.0174874461481781	0.193546112236017
Cbx7	943.978569438145	-0.041955432280983	0.0911192951448627	0.301592160209919	0.60691815695592
Cbx8	206.436171513912	-0.0459658048684844	0.0843975042310347	0.320441055011031	0.622431946072487
Cby1	252.015813415356	0.112497556414245	0.136949546187101	0.0547442710243508	0.295495114238609
Cby2	2.61662482076364	0.0107959255205607	0.092047763973379	0.0786456296136503	NA
Cby3	1.325557015369	-0.000554246424377349	0.0913039768973685	0.840816322523883	NA
Cc2d1a	2071.4767559847	0.0463420822758524	0.0698379302891396	0.338255448204177	0.638753367495008
Cc2d1b	1838.67302888266	0.173184379944551	0.124582889085424	0.0188112852935019	0.197705088051617
Cc2d2a	361.974636572425	-0.0460866409487055	0.0869269445075343	0.298570542919083	0.603970341454168
Cc2d2b	9.01960495612431	0.0226383807578109	0.094484257937471	0.101723420485163	NA
Ccar1	2185.6210023522	-0.00179486771551356	0.0666376963617313	0.97009820313366	0.98863814324592
Ccar2	2529.56773773953	0.0226121824870331	0.0519659931277196	0.597833404437785	0.817847075083978
Ccbe1	712.564763195282	-0.039156018983489	0.0963464607025753	0.222889987688232	0.534129399211336
Ccdc102a	249.86689075675	-0.111895827146776	0.181225430892283	0.0240972173874089	0.215833811840637
Ccdc103	1.46729550222876	0.0015123990710429	0.0912667193059511	0.62307461283089	NA
Ccdc105	0.377928056556445	-0.000752784118240314	0.09133383780435	0.812238072419511	NA
Ccdc106	8.63472522650794	-0.00803630574164315	0.0908967036346904	0.490220604131786	NA
Ccdc107	322.246190780876	0.019549923810001	0.0774456106207074	0.651836466830173	0.844442563939709
Ccdc110	3.46006679818321	-0.000755187756035583	0.0910836742935559	0.881543082374664	NA
Ccdc112	170.228979014358	-0.0888373200653033	0.114867355049336	0.0949451199937383	0.370210705475157
Ccdc113	6.22944124288157	0.0314129900626254	0.0977474408121363	0.0853525593887405	NA
Ccdc115	897.708343304667	-0.100481740032815	0.0927091132825798	0.083404814096597	0.352027872775959
Ccdc116	11.3490992123329	0.00626688466410724	0.0899102613198266	0.708147598110249	NA
Ccdc117	652.510072752745	-0.186624220620273	0.110391008886153	0.0112631767570865	0.165588022650579
Ccdc12	1325.39044152531	-0.00591819115236559	0.0760443605147371	0.89252315118054	0.95621708725379
Ccdc120	1798.25375570932	0.018876545718847	0.0847627535045174	0.594469937464969	0.815664075347618
Ccdc122	45.8561579009584	-0.00179194237713458	0.088004327415309	0.939803538652269	0.975186783959525
Ccdc124	1926.71474372449	0.101465631444923	0.121442722873752	0.0781201685411574	0.3424796816963
Ccdc125	309.95213179588	-0.0200432286441677	0.0776429855774045	0.637286257019462	0.83690922243451
Ccdc126	317.118476019392	-0.0994866353918913	0.103110254994418	0.0858085402988274	0.355539302717394
Ccdc127	157.062428195097	-0.00259227766100795	0.0830798063944339	0.941024927313811	0.975887809780088
Ccdc13	21.7938187224358	-0.0281342014840897	0.0961203557864989	0.0850223334382504	NA
Ccdc134	387.355327809685	-0.00182351179490999	0.0738240464640489	0.967653976849423	0.987607740624627
Ccdc136	225.513633821576	-0.0250410182467528	0.0883361567297	0.457458977179846	0.723734900746248
Ccdc137	682.706006402181	0.0228490756025547	0.0703793655379523	0.618006870473009	0.826397146419175
Ccdc138	71.4170100023831	0.030104237886934	0.086872927366255	0.418820369599626	0.699942349194187
Ccdc14	65.1784276915721	0.0067700668862527	0.0850447540154773	0.819335408326465	0.924418179578936
Ccdc141	100.615050966878	-0.0521494371889581	0.104205302681082	0.128678108684763	0.420400714165265
Ccdc142	151.111626595648	-0.0960633266060108	0.148753096386098	0.0449814359290998	0.270542958778179
Ccdc146	22.5562630787672	-0.0254022684335143	0.094898301526991	0.107693548001393	NA
Ccdc148	9.31343831391531	0.00887168401827178	0.089329352406967	0.672984184331997	NA
Ccdc149	155.960936529654	-0.0797435509059418	0.115062610949193	0.104104119520429	0.384117323206929
Ccdc15	117.113912395191	0.0264387041083253	0.0900215439636546	0.393293107795918	0.682371507818069
Ccdc150	22.9336360187005	-0.0249483193542475	0.091653681387307	0.362524716766641	NA
Ccdc152	7.49230149501995	0.0314420155814034	0.0982459400245293	0.0264238210786383	NA
Ccdc153	5.43796733335237	0.0141167070863087	0.0921566419522218	0.169654368365187	NA
Ccdc154	115.035328283556	-0.100911974259751	0.164751043504221	0.0285907036225921	0.228663321172746
Ccdc157	34.3710094710064	-0.102601350599188	0.153187374644429	0.0483103586904108	0.279209399082918
Ccdc158	7.56525327850508	0.00315814351880078	0.0902834551725041	0.804806812575569	NA
Ccdc159	90.0548476742537	0.00560837890971318	0.0845530215752375	0.858748747738316	0.941556192522525
Ccdc160	0.412703401759243	0.000794078420313745	0.0913147611838762	0.975014251825295	NA
Ccdc166	1.80103120966737	0.00139887418049294	0.0908558895865765	0.88407892168533	NA
Ccdc167	98.9635555177106	0.0660029759200047	0.102686880158794	0.152048199389484	0.448444717485856
Ccdc168	2.20822811141896	0.0169038120731347	0.0932727704021761	0.0459267343519157	NA
Ccdc169	2.81847148263467	-0.00138725192096441	0.090913751630077	0.873524063817848	NA
Ccdc17	630.402758899053	-0.0426906769129343	0.0761521963950825	0.367922167310574	0.664741528509593
Ccdc170	1.40248516138862	0.00138908007608664	0.0912327670807739	0.697008083542693	NA
Ccdc171	40.4985866407666	-0.0352305975361932	0.0982991990725199	0.0955999349227659	0.371592790525881
Ccdc174	395.896345676325	-0.0150147552372443	0.0710832727548965	0.742123898145967	0.888901249674392
Ccdc175	2.18822802371001	0.00134837222990252	0.0909844861286557	0.809842008764354	NA
Ccdc177	7.9996873462913	0.00609967284031325	0.0906079757473849	0.636187310570747	NA
Ccdc18	52.4625152836744	0.0357357376854498	0.0928842119880179	0.290719377974375	0.596238811467941
Ccdc180	36.1526349750073	-0.00463248280593851	0.0899088169799716	0.785283483612526	0.90925289530489
Ccdc181	95.4940022099206	-0.00291100569314225	0.0840228771326308	0.931929183045141	0.972306300643939
Ccdc182	0.521789124389381	0.00028485454654497	0.0913151582127933	0.79903390983462	NA
Ccdc183	9.24205606733577	-0.0149664477228829	0.0917519649851631	0.327118492623072	NA
Ccdc184	12.6152445021224	-0.724114297581859	0.679634070865436	0.0041048357924183	NA
Ccdc186	1568.15075540425	-0.0664749350744105	0.082395297170137	0.193724613509848	0.500729467228923
Ccdc187	16.3202697636639	-0.0192404162262198	0.0928488307884069	0.20674552894401	NA
Ccdc190	0.450273648579879	0.00153781476398835	0.0913491930656296	0.579334716125537	NA
Ccdc191	57.7247482136095	0.0514437163086287	0.105825793406051	0.106497092481069	0.386143069923754
Ccdc192	0.663557512186728	0.00283492334220534	0.0913689943150272	0.143253108409443	NA
Ccdc194	21.0937588380817	-0.0262060213235035	0.0957840730277831	0.0650346635616269	NA
Ccdc198	0.257446652785476	-7.75486344001546e-05	0.0913256435771167	0.827309102818542	NA
Ccdc200	4.36429330020644	0.00688089401361068	0.0915910643646921	0.0961457712094675	NA
Ccdc201	1.90804137263501	0.00655633616593915	0.0915099005432215	0.27116983119197	NA
Ccdc22	926.401635192904	-0.00401518386768091	0.0697067794140526	0.931169655112351	0.972172661314197
Ccdc24	13.897566754875	0.00441736344171648	0.0906528030943494	0.702286980539815	NA
Ccdc25	786.997722953888	-0.00943249344727827	0.0696275776337268	0.837180581156332	0.932054096580026
Ccdc27	0.364840610460091	0.000145802149513894	0.0913122250416808	0.949096527411339	NA
Ccdc28a	433.536562485444	-0.0064383991651925	0.0749991483111146	0.883362507623796	0.952333520781843
Ccdc28b	383.181012862549	0.0483513167202044	0.100597933105593	0.1749447615324	0.478971469628322
Ccdc3	1063.49280131951	-0.0229652017363217	0.0904380113610143	0.398107060988062	0.686288124053325
Ccdc30	3.27859588269121	0.00602621622931871	0.0909683879041996	0.585081127618103	NA
Ccdc32	866.960033686218	-0.031486701925653	0.067432226981024	0.507907307785586	0.760664446713959
Ccdc33	3.43790022884045	-0.00726747563300086	0.0912882635565401	0.350680342682182	NA
Ccdc34	353.910935846072	0.334235808814399	0.192065167306909	0.00341866567580788	0.111352014452462
Ccdc38	21.0764750320137	-0.0177175948503541	0.090127178004299	0.466889714102787	NA
Ccdc39	106.038699942006	0.00405434794850011	0.0856792388367893	0.88384309417535	0.952568687393325
Ccdc40	100.565322136994	-0.0206848594999466	0.0895530194640076	0.449263559005211	0.717858126453366
Ccdc42	1.22078270850819	0.00743290687466964	0.0917050047800515	0.0726446296489748	NA
Ccdc43	630.826145489909	0.0406493240301594	0.0699838556828159	0.399735651376244	0.687403072527746
Ccdc47	1378.15913017339	0.00921329529199451	0.0693580343144933	0.837092864691754	0.932041466246207
Ccdc50	673.695156487744	-0.0142135812029324	0.0666360217886535	0.760538499080567	0.897215892028737
Ccdc51	231.149100959218	-0.0170830185703072	0.0778955705577031	0.691298107890727	0.865878120426353
Ccdc54	0.270438488511416	-0.000417792028002702	0.0913341868562635	0.193534806667192	NA
Ccdc57	158.889590166403	-0.059837511936271	0.111214862966609	0.0882698421693118	0.359519112169001
Ccdc59	908.515659323152	-0.00923289926701399	0.0735726483422741	0.834667581261413	0.931423314310744
Ccdc6	2236.98353890887	-0.000832725551041587	0.0770556383280978	0.986189661177196	0.99471109907812
Ccdc61	317.036744080269	0.0139933338460859	0.0789950044355539	0.728719593922217	0.882836771080451
Ccdc62	20.8381148305141	0.0152679800169445	0.09111570070004	0.404216715530407	NA
Ccdc63	8.52544014024652	-0.00704205463211778	0.090754009819549	0.554856412108942	NA
Ccdc65	32.8788677947476	-0.0171764022463903	0.0890206817623276	0.53295402396383	0.777913471836635
Ccdc66	318.351571963001	0.0069222712948522	0.0661708905445676	0.879001173062812	0.95003896282584
Ccdc68	34.6717301237665	0.0223095049504369	0.0908612491744006	0.414261102703445	0.697785069838681
Ccdc69	85.9215725473628	0.0580677767433149	0.114785448286919	0.0317316500314683	0.234568228449676
Ccdc7	3.54111369740061	0.00873934036534659	0.0917326290515132	0.158966063880598	NA
Ccdc71	730.513118462084	0.00949831784844122	0.061746925895	0.834473345221474	0.931423314310744
Ccdc73	25.0505657748984	0.0171339212162833	0.0894531676643564	0.508867308142278	0.760907168687763
Ccdc77	76.4855879109417	0.0960034744622153	0.153441004491198	0.0369868153596225	0.252499747507268
Ccdc78	0.683003777649017	0.000127570760691568	0.0911837078222529	0.735540919292074	NA
Ccdc8	460.668033434951	-0.281032119849402	0.201943135046235	0.00682906715181654	0.138038901356023
Ccdc80	6325.45217870408	-0.0601755509000145	0.110574165785328	0.0976542749453419	0.374590171310853
Ccdc81	7.01445843810752	-0.0347166444917776	0.0996306596858262	0.0502733440165056	NA
Ccdc82	388.253615510592	-0.323733528144692	0.166017477814215	0.00290192998142229	0.105890832791491
Ccdc83	1.51107228011452	0.00655576500398583	0.0913075845144937	0.399006525290215	NA
Ccdc85a	10.6004455760689	-0.0416026218922893	0.102472136487543	0.0816717693330409	NA
Ccdc85b	1272.29014121191	-0.092486377017314	0.138825940335222	0.0572180137306201	0.301193729823238
Ccdc85c	1208.80496393303	0.187872783667484	0.157755654917407	0.0211977096170651	0.206261728707327
Ccdc86	1013.48173419899	0.00474660675244007	0.0743292393795399	0.912064834279212	0.964878788953536
Ccdc87	0.67367816809422	0.00258057139529453	0.0913588653608682	0.425192133593983	NA
Ccdc88a	141.389747439581	-0.0457000228231084	0.101105322249382	0.132210504141279	0.426037543488906
Ccdc88b	221.359590320354	0.0178716905125916	0.0877202899819804	0.558947538932634	0.795734789809748
Ccdc88c	923.063485432629	-0.0883747803724191	0.110613233808133	0.0992805611856555	0.376389157048018
Ccdc89	1.91174360956495	-0.00198672459841131	0.0911454285310946	0.748721552441461	NA
Ccdc9	1154.79074284453	-0.0373407688566299	0.0695470215898048	0.435281844563345	0.709708367107499
Ccdc90b	601.177932601358	0.141519450416476	0.10198747213581	0.0291933841336191	0.229707483045546
Ccdc91	763.03669238209	0.0460901114330191	0.0898319013567892	0.28427253241121	0.590352174050194
Ccdc92	254.834185187851	-0.0529445122213228	0.101291725715242	0.176165195551114	0.480615479146124
Ccdc93	656.700322539635	-0.0185951356882524	0.0671627776988364	0.688154259280834	0.864438265105212
Ccdc96	3.92886889501676	0.0128078687291045	0.0920291008875716	0.172202203450527	NA
Ccdc97	941.86029265219	0.0491813001846984	0.0890593091171042	0.276860351857822	0.584484227420487
Ccdc9b	367.572931193774	0.0495879628813984	0.104138491850248	0.123645819921395	0.412599987624321
Ccer2	142.281410403322	-0.0309681908219898	0.0973154324313012	0.0929117541673229	0.366623374237072
Cchcr1	684.29212868696	0.0437325577545013	0.0869502599256178	0.327590203369945	0.628503466178092
Ccin	0.973972766357976	0.00387980452893191	0.0912990765340355	0.518691932344664	NA
Cck	29.4236501032434	-0.0131941657991478	0.0908536078831233	0.460841410324399	0.725897536976126
Cckar	0.508250256804785	-0.00247462720883385	0.091343963681484	0.631651394764649	NA
Cckbr	7.44606393620969	0.0182539165743851	0.0934450751323758	0.0561670434977481	NA
Ccl17	26.161702656988	0.0361190027494876	0.101010867581069	0.00966860158202911	0.15574287953755
Ccl19	328.825821537548	0.0604110950054753	0.116694990391639	0.0389117805258486	0.256337716000539
Ccl20	85.7838818215787	-0.0259384773894817	0.0934292283918065	0.252954876602728	0.562628915398136
Ccl21	10553.7171359047	-0.0493865159096585	0.106759475247757	0.0666693459400152	0.321415006513643
Ccl22	453.800007492505	0.189535983149655	0.677381781064523	0.00840498040692733	0.148609196218404
Ccl24	31.4279559579254	0.0145059514083854	0.0906213137599404	0.451748950433462	0.719965283047698
Ccl25	0.320943368477982	-0.000354050978083382	0.0913028149523505	0.89397028844762	NA
Ccl28	62.4426108877041	-0.0166979264599722	0.0908437851784349	0.415260129943482	0.6984568549842
Ccl5	257.795266194587	0.0575345247744206	0.117880710276848	0.00492378789968674	0.125856628268268
Ccm2	734.083766036398	0.0601019070729946	0.0905564513825445	0.213069066456427	0.524305719002017
Ccm2l	129.906123906625	-0.0290390104855977	0.0892481971760893	0.40980009358452	0.694688378600731
Ccn1	954.99385284523	0.0297940332929434	0.0916338237479204	0.335141204255657	0.636079051377335
Ccn2	3958.21968938672	-0.0160084346526493	0.0878783271863482	0.579923814184758	0.807726894097878
Ccn3	437.699487379092	-0.0622781990983388	0.117476582368545	0.0508623988163938	0.285756383609465
Ccn4	49.2352055183185	0.0116837775736267	0.0892801416785212	0.600347413918214	0.819206668405609
Ccn5	1179.2445907784	-0.0217819242796522	0.0881000081009371	0.496011377711837	0.751344567064505
Ccn6	17.1870332279817	-0.00691447919394673	0.0881000008092976	0.767877217395465	NA
Ccna1	0.741577049893399	0.00293048025179504	0.091264586779211	0.590546737955557	NA
Ccna2	978.43926831106	0.373508117995095	0.229031276779584	0.00334294757969495	0.111002735073596
Ccnb1	781.033342495165	0.658340086446518	0.270479908572686	0.00044311815001539	0.0568897787266807
Ccnb1ip1	22.1458755854945	0.00797354091754356	0.0885686733837755	0.720639466351003	NA
Ccnb2	593.996551393894	0.589738035399473	0.237581460308801	0.00044781565369334	0.0568897787266807
Ccnc	545.081693410095	0.0374976183435098	0.0844359498201515	0.380494156659066	0.673536287442543
Ccnd1	3682.9057124172	0.0115271207925829	0.0773730598623568	0.777689383324686	0.906237795444098
Ccnd2	8114.73318523266	-0.389352743739863	0.164616632794621	0.000755696336466995	0.0705689464181342
Ccnd3	2659.33503600497	-0.094112113390403	0.0992459511915691	0.0986266577924668	0.375655050940715
Ccndbp1	1475.17780817883	-0.0442541804062278	0.0784652427808049	0.369381395048718	0.665777538989602
Ccne1	243.123463232099	0.503102163080096	0.286324915418231	0.0023595654467968	0.0991774781402903
Ccne2	146.553644273321	0.0509425750107981	0.0923563515679776	0.25515616790667	0.565239867699708
Ccnf	355.302121904333	0.0653375966540508	0.1183366526828	0.0640014535832436	0.315724615502166
Ccng1	3253.01567309663	0.0370318922997443	0.0766889328036121	0.425513126595223	0.704045839397797
Ccnh	430.519102231617	-0.00217828781949953	0.0746904792414777	0.961798481415419	0.985216662715995
Ccni	5674.36123300043	-0.112421412853936	0.0921464417557197	0.0553418518388373	0.297109945015206
Ccnj	383.648175706245	0.0704391491185498	0.11436639045384	0.0978541868721167	0.374628345001468
Ccnjl	35.9033613871344	0.0381631266562768	0.0999155062243665	0.101792490829676	0.380331674420573
Ccnk	1037.47169518416	0.0424348763524885	0.078400673135546	0.501463401161603	0.755842097308567
Ccnl1	1273.34604028781	0.0205513364125349	0.0742133451280474	0.645356669114209	0.840203827904558
Ccnl2	2005.12045925776	-0.0373208961607209	0.069210215774497	0.429045411748598	0.706153036391076
Ccno	0.568602092299403	0.000101832592337545	0.0912935014344399	0.850701189525322	NA
Ccnt1	728.444118871621	0.00391214493896517	0.0764606270423676	0.922619440623377	0.96947400870814
Ccnt2	1066.63540223471	-0.0741510103866216	0.0887740265002969	0.159687000680816	0.460165198604777
Ccny	2810.25992099645	-0.0177248054186789	0.0556840396002936	0.691589369429551	0.866091257250945
Ccnyl1	673.317953852112	-0.00244922193174529	0.0695726688145972	0.957510377167436	0.983313948891076
Ccp110	126.047941401157	-0.0635995792003901	0.0990429635634308	0.170067247571494	0.473465307414243
Ccpg1	1976.00493985333	-0.17632631169559	0.112332718143661	0.0131568164846661	0.176212643255304
Ccr10	75.7060746180735	-0.0083480255030575	0.0838080432890472	0.808960778575179	0.918822318597492
Ccr2	202.011960554834	-0.0114089693835547	0.0901977761160243	0.526413466508349	0.773770733694576
Ccr4	14.129757491143	-0.000295520868115152	0.0905002171863075	0.939635462813166	NA
Ccr6	123.526466617529	-0.00829967869984715	0.0874959288936161	0.746855161235621	0.891110072152197
Ccr7	148.532887304722	0.0573236381847447	0.105229032777381	0.151378131255777	0.44794525782107
Ccr8	19.922782114097	0.031160190073423	0.0979624187016105	0.0258786805083583	NA
Ccr9	4.31372228056428	-0.00844419554931609	0.091070299263537	0.394962322222709	NA
Ccrl2	187.348478086485	-0.0390401359780417	0.0977806880047372	0.215988565108882	0.527438568995716
Ccs	594.351587536466	-0.0765145823164998	0.106408552125646	0.130056058280808	0.422320512519563
Ccser1	246.491190030242	0.0400059789736054	0.0946077013298351	0.256926778521754	0.566480916716874
Ccser2	1279.75280815377	-0.067799143482548	0.0874509445249669	0.184526505637077	0.490122044882074
Cct2	4246.21660434284	0.0383548323882345	0.0644408257738857	0.418555475443332	0.699744918272723
Cct3	7412.52221485698	0.156803906914748	0.107814058464238	0.0204351562155485	0.204545679993519
Cct4	5163.26633059104	0.0727525273394928	0.0782425114774164	0.161675716253292	0.461506574593313
Cct5	5145.42134928034	0.155856546945561	0.100852196852551	0.0184685850375719	0.196444672864142
Cct6a	5298.65482549647	0.148974390211191	0.112426965650952	0.026336174615384	0.221704854852819
Cct7	5631.77721177482	0.201810750309695	0.101137457661527	0.00507642286771581	0.126787312229995
Cct8	5172.29833356873	0.168995358285764	0.138314352489874	0.0218329929696895	0.207922191370465
Cct8l2	4.4492630812873	-0.0187430554430484	0.0930862812499657	0.203291678362916	NA
Ccz1	1490.35278698639	0.109307203878341	0.0846897656353306	0.0559733982331096	0.298600198795211
Cd101	87.5217808741819	0.0297499114736995	0.0946816064978875	0.210324089200234	0.520958559786368
Cd109	6778.05265834821	-0.0620341313113876	0.0912484731044578	0.204554575784716	0.513574560955882
Cd14	443.828109433351	-0.00221901734892636	0.0840541693379462	0.948791307335804	0.97999780239046
Cd151	3164.16618391319	-0.0730490006483845	0.0937511600309941	0.161604494601947	0.461506574593313
Cd160	108.342097801205	-0.0528220907019446	0.101863223510846	0.159536246216037	0.459989209005079
Cd163	186.109399955903	-0.0138481122023561	0.0917452151925422	0.267062306946891	0.575964328733385
Cd164	5894.58504622335	-0.00939627425729085	0.0669692316276679	0.838850206119881	0.932896388457376
Cd164l2	51.9624129828352	0.0325071075324115	0.096884945480909	0.155400547970423	0.453919399156311
Cd180	28.5238173590014	0.00742345947876988	0.0903816416493505	0.651676123505645	0.844442563939709
Cd19	14.164053016063	0.029965194095615	0.097942350261266	0.0155667819506697	NA
Cd1d	98.7041969564528	-0.0650751369624788	0.115752682007342	0.0820490912477811	0.349294702740554
Cd2	254.125480926266	0.0781448606330628	0.141991694518158	0.00575863753492078	0.129923582491336
Cd207	119.054232715862	0.00609900354565868	0.0870207128584862	0.817628557078918	0.923293509154247
Cd209	263.430942919563	0.00321240018273924	0.0885097960283541	0.869575436582064	0.947038757794263
Cd22	7.34303594991209	0.0137684026209774	0.0921929960766208	0.20206488402584	NA
Cd226	33.3989640130393	0.0107238917490167	0.0904748110643818	0.50661120239275	0.759438968667564
Cd24	1384.14660733477	0.0466459971837939	0.0956783154023949	0.236771484618844	0.548199954028479
Cd244	130.959864953937	-0.0229690220362415	0.0923796110760991	0.298547648542943	0.603970341454168
Cd247	189.188986881318	0.0541834896250607	0.107739496619718	0.0820323137048905	0.349294702740554
Cd248	2378.61726648884	-0.0364903868626446	0.0936659303046884	0.284696075796929	0.590786692035293
Cd27	80.5848161826405	0.0259064418485985	0.0931118633896579	0.254382787507969	0.564400712348998
Cd274	516.272431746497	-0.0438414256987895	0.0939830227128351	0.280532505337655	0.586143288978938
Cd276	1132.36594736759	-0.0672136718817835	0.103199173811592	0.154405938497052	0.45184585602738
Cd28	32.4867431435336	0.018326324991102	0.0916666550812193	0.323965427718872	0.625455726561039
Cd2bp2	2311.16808024052	0.0145724853916918	0.0474451623611055	0.719912453200946	0.879198593770819
Cd300a	332.677575647273	-0.0157728685621599	0.0884041842162668	0.559839697500656	0.796335226039119
Cd300e	26.8700590402027	0.0106729594435897	0.0918391797751948	0.109204262140314	0.389734971470823
Cd300lb	19.0519058077718	0.00301376244389521	0.090129956471858	0.834792752899908	NA
Cd300lf	120.774307869954	-0.00264284339877441	0.0892854455377923	0.894251378690807	0.957043820857562
Cd300lg	28.8225805737377	-0.0198405646894534	0.092455886301518	0.318255501111681	0.621138857675193
Cd320	185.644110784021	0.101121358484238	0.160775668008986	0.0309677174962993	0.232628837134345
Cd34	4144.24539320504	-0.0977713843269285	0.171597900005835	0.01619391011363	0.188783773647403
Cd36	1008.98161430136	-0.0214057433321789	0.0890553397558669	0.491403868645912	0.74900819119528
Cd37	334.790260038234	0.0238065000075236	0.0885820478984459	0.448150559869728	0.717361863068105
Cd38	76.8787058049306	0.0408592596221898	0.102548030705389	0.0497727278072789	0.282295439554051
Cd4	329.602607673203	0.0698077664980586	0.129564031698698	0.0107444012738899	0.161983579965583
Cd40	143.618662519461	-0.024707297688366	0.0855245074413813	0.494427149295406	0.750338914295133
Cd40lg	43.0800190951626	-0.00801996967299465	0.0874780352659697	0.759824698019886	0.896891605914874
Cd44	11026.1356961637	0.0957385436773513	0.112745997447867	0.0890335412042213	0.360548139520212
Cd46	107.995648610731	-0.0224778381562099	0.0848176155446321	0.552572258209478	0.789913229218161
Cd47	2417.96393305842	0.00389907096234844	0.075131678782263	0.926076719590067	0.970795177259219
Cd48	209.836001164546	0.0173043288505149	0.0894477813933107	0.495282521994997	0.750815188302599
Cd5	147.021643929031	0.0498506330457059	0.108569007946271	0.0313289766015151	0.233499983396143
Cd53	701.562613167201	0.00516051294816636	0.0867549408885183	0.849164538735459	0.937648370932997
Cd59	3588.71603440772	0.0254190559150722	0.082428124453983	0.530132967684228	0.776789794074492
Cd5l	3.23074292819909	0.010298540378108	0.0921679305335144	0.00116907310434973	NA
Cd6	319.48753926258	0.0603574894311866	0.113560146141381	0.0613697529600843	0.311619789258447
Cd63	7863.00187052596	-0.0447179562773123	0.0871493554254249	0.318898677910215	0.621642195998616
Cd68	1731.98530044311	-0.0115678797428122	0.0855508164131777	0.723585438560767	0.880116166086157
Cd7	741.21946926568	0.0564029192450784	0.11332559007307	0.0395489152574034	0.258003310424279
Cd70	17.0632065693789	0.0133761822172046	0.0906002331385175	0.463142194913095	NA
Cd72	68.3297981543747	0.0201674388114407	0.0894111796909107	0.476484488363872	0.737920579014994
Cd74	26343.0984967929	-0.0161808243819624	0.0860414639193761	0.607343658071299	0.822176146580033
Cd79a	56.5976487909011	1.48968614766173	0.765691291110681	0.000292911262017915	0.0480904548696065
Cd79b	47.9347722500744	0.033503795393931	0.0996198799030168	0.0125378586083051	0.173542255269797
Cd80	32.3262771577729	-0.00035713877171708	0.0889404143086347	0.982859363344025	0.993528435428544
Cd81	6964.53905053522	-0.0777488752759318	0.1102812837147	0.121317227901068	0.408022955066278
Cd82	1055.73481664927	-0.0536966006589747	0.0978137966365352	0.187061278491037	0.49286953721127
Cd83	254.651949816256	-0.00918922342911125	0.081615146587153	0.806799298522199	0.91750399104368
Cd84	85.6716840426945	0.0101955505771919	0.0884796685022221	0.662182786060702	0.850791572066135
Cd86	38.3138000548709	0.022224975095637	0.0930382418964558	0.242284186192305	0.553032589285408
Cd8a	420.616548047122	0.00491807470750951	0.0880316867903207	0.816607057359358	0.922795650850708
Cd8b	117.266478132673	0.0147682537162468	0.0911576604665586	0.361423485419793	0.658851543495881
Cd9	18769.5365203279	-0.248694248999836	0.139126118886382	0.00497869637870852	0.126221106870659
Cd93	707.983197519486	-0.00345375316843765	0.0803744813614076	0.930010773923501	0.971887075678878
Cd96	56.208118300237	0.0528182586023996	0.111334409797477	0.0241822318372162	0.216120849335604
Cd99l2	273.28320762185	-0.0999598456805395	0.140167485760342	0.0612000942546496	0.31142161089239
Cda	92.9068267250455	0.0437548500699825	0.103383414157689	0.0765846016264814	0.339743438361451
Cdadc1	546.033671254083	-0.0442317323803895	0.0744489756473087	0.364167272405076	0.660743160845067
Cdan1	413.134495226641	-0.251448462679168	0.166028929450479	0.00778846574760794	0.144183304569368
Cdc123	1135.67163180608	0.062110747960308	0.0670572069099617	0.2046831570642	0.513574560955882
Cdc14a	280.339966030479	-0.076089220151235	0.106274996124419	0.130174610404115	0.422460541994021
Cdc14b	1089.9515468584	-0.176032328145436	0.131943154380272	0.0196019901052046	0.202007828865163
Cdc16	1397.82026050724	-0.101982882182853	0.0834704022344755	0.0706648968217854	0.327768264615895
Cdc20	1302.63764055769	0.470963488495893	0.266059836820106	0.00218785811401547	0.0991774781402903
Cdc23	1082.4293272775	-0.0320138723708912	0.0596038388813348	0.485912958830847	0.744898178785518
Cdc25a	529.225947848806	-0.0111321199846514	0.0702528666997995	0.806010406802689	0.917396192613388
Cdc25b	2708.18436518881	-0.0396667501278493	0.0744362882026114	0.40439900652448	0.690854340060451
Cdc25c	148.371021412784	0.0876589547062016	0.145281019281382	0.0329076324510908	0.239060830157645
Cdc26	1649.10813215626	0.0333511642449978	0.056800843675114	0.45622380343223	0.723107036712252
Cdc27	1454.12394665466	-0.0460339144585704	0.0575985524230482	0.310436063302824	0.614343864068013
Cdc34	1390.13943337302	0.165022617346993	0.14326504918851	0.0250249193325881	0.218532628897033
Cdc37	3889.91509035081	0.086167670440413	0.093463644132139	0.116084792022571	0.399249065903066
Cdc37l1	1116.55581746963	-0.0129176997237672	0.0797642691910479	0.750547559302702	0.892495825776527
Cdc40	581.956553957987	-0.106898317128902	0.0893430507739544	0.0681943636282713	0.324340457714544
[truncated: 19,384 more rows]
